# Supplementary material for: Competing endogenous RNA network analysis identifies critical genes among the different breast cancer subtypes
Source: Oncotarget. 2016 Dec 29;8(6):10171–84. doi: 10.18632/oncotarget.14361 (PMC5354650; doi:10.18632/oncotarget.14361)
Supplement: Supplementary file 2 [file oncotarget-08-10171-s002.xlsx]

## Sheet: subtype_common_hub_sub-network
#common ceRNA hub subnetwork was identified by collecting all common ceRNA hubs and their interactions in four subtype ceRNA networks.
hub1	hub2	subtypes	Interaction_in_HowManySubtypes
EBF1	PDGFRA	HER2,luminalA	2
PDGFRA	RASGRF2	basal,HER2,luminalA,luminalB	4
PDGFRA	TBX18	HER2,luminalA,luminalB	3
GPR124	PDGFRA	luminalA	1
PDGFRA	RECK	basal,luminalA,luminalB	3
MSRB3	PDGFRA	basal,HER2,luminalA	3
LHFP	PDGFRA	basal,HER2,luminalA	3
DZIP1	PDGFRA	HER2,luminalA,luminalB	3
ERG	PDGFRA	basal,HER2,luminalA	3
PDGFRA	ZEB2	basal,HER2,luminalA	3
PDGFRA	TNS1	HER2,luminalA,luminalB	3
CNRIP1	PDGFRA	basal,HER2,luminalA,luminalB	4
PDGFRA	RBMS3	HER2,luminalA,luminalB	3
CCDC80	PDGFRA	basal,HER2,luminalA	3
ARHGAP31	PDGFRA	HER2,luminalA	2
PDGFRA	TGFBR2	basal,luminalA	2
FSTL1	PDGFRA	HER2,luminalA,luminalB	3
FAT4	PDGFRA	basal,HER2,luminalA	3
HAND2-AS1	PDGFRA	HER2,luminalA	2
RP11-276H19.1	PDGFRA	HER2,luminalA	2
MAGI2-AS3	PDGFRA	basal,luminalA,luminalB	3
EBF1	RASGRF2	luminalA	1
EBF1	TBX18	luminalA,luminalB	2
EBF1	RECK	basal,luminalA	2
EBF1	MSRB3	basal,luminalA,luminalB	3
EBF1	LHFP	basal,luminalA,luminalB	3
DZIP1	EBF1	luminalA	1
EBF1	ERG	basal,luminalA,luminalB	3
EBF1	ZEB2	basal,HER2,luminalA	3
EBF1	TNS1	luminalA	1
CNRIP1	EBF1	basal,luminalA,luminalB	3
EBF1	RBMS3	basal,luminalA,luminalB	3
CCDC80	EBF1	basal,luminalA	2
ARHGAP31	EBF1	luminalA,luminalB	2
EBF1	TGFBR2	luminalA	1
EBF1	FSTL1	HER2,luminalA	2
EBF1	FAT4	luminalA	1
EBF1	HAND2-AS1	luminalA,luminalB	2
EBF1	RP11-276H19.1	luminalA	1
EBF1	MAGI2-AS3	luminalA,luminalB	2
RASGRF2	TBX18	HER2,luminalA,luminalB	3
GPR124	RASGRF2	luminalA,luminalB	2
RASGRF2	RECK	basal,luminalA,luminalB	3
MSRB3	RASGRF2	basal,HER2,luminalA,luminalB	4
LHFP	RASGRF2	basal,HER2,luminalA	3
DZIP1	RASGRF2	HER2,luminalA,luminalB	3
ERG	RASGRF2	basal,HER2,luminalA,luminalB	4
RASGRF2	ZEB2	basal,luminalA,luminalB	3
RASGRF2	TNS1	basal,HER2,luminalA,luminalB	4
CNRIP1	RASGRF2	basal,HER2,luminalA,luminalB	4
RASGRF2	RBMS3	HER2,luminalA,luminalB	3
CCDC80	RASGRF2	HER2,luminalA	2
ARHGAP31	RASGRF2	HER2,luminalA,luminalB	3
RASGRF2	TGFBR2	basal,luminalA,luminalB	3
FSTL1	RASGRF2	luminalA,luminalB	2
FAT4	RASGRF2	basal,HER2,luminalA,luminalB	4
HAND2-AS1	RASGRF2	HER2,luminalA,luminalB	3
RP11-276H19.1	RASGRF2	HER2,luminalA,luminalB	3
MAGI2-AS3	RASGRF2	HER2,luminalA,luminalB	3
GPR124	TBX18	luminalA,luminalB	2
RECK	TBX18	HER2,luminalA,luminalB	3
MSRB3	TBX18	HER2,luminalA,luminalB	3
LHFP	TBX18	HER2,luminalA,luminalB	3
DZIP1	TBX18	HER2,luminalA,luminalB	3
ERG	TBX18	HER2,luminalA,luminalB	3
TBX18	ZEB2	luminalA	1
TBX18	TNS1	HER2,luminalA	2
CNRIP1	TBX18	HER2,luminalA,luminalB	3
RBMS3	TBX18	HER2,luminalA,luminalB	3
CCDC80	TBX18	HER2,luminalA	2
ARHGAP31	TBX18	HER2,luminalA,luminalB	3
TBX18	TGFBR2	luminalA	1
FSTL1	TBX18	HER2,luminalA,luminalB	3
FAT4	TBX18	HER2,luminalA,luminalB	3
HAND2-AS1	TBX18	HER2,luminalA,luminalB	3
RP11-276H19.1	TBX18	HER2,luminalA,luminalB	3
MAGI2-AS3	TBX18	HER2,luminalA,luminalB	3
GPR124	RECK	luminalA,luminalB	2
GPR124	MSRB3	luminalA	1
GPR124	ZEB2	luminalA	1
GPR124	TNS1	HER2,luminalA	2
CNRIP1	GPR124	luminalA	1
GPR124	RBMS3	HER2,luminalA,luminalB	3
CCDC80	GPR124	luminalA	1
ARHGAP31	GPR124	HER2,luminalA,luminalB	3
FSTL1	GPR124	luminalA	1
HAND2-AS1	GPR124	HER2,luminalA	2
RP11-276H19.1	GPR124	luminalA	1
MAGI2-AS3	GPR124	HER2,luminalA	2
MSRB3	RECK	basal,luminalA,luminalB	3
LHFP	RECK	basal,luminalA,luminalB	3
DZIP1	RECK	luminalA,luminalB	2
ERG	RECK	basal,luminalA,luminalB	3
RECK	ZEB2	basal,luminalA,luminalB	3
RECK	TNS1	HER2,luminalA	2
CNRIP1	RECK	basal,luminalA,luminalB	3
RBMS3	RECK	HER2,luminalA,luminalB	3
CCDC80	RECK	basal,luminalA	2
RECK	TGFBR2	luminalA,luminalB	2
FSTL1	RECK	basal,HER2,luminalA,luminalB	4
FAT4	RECK	HER2,luminalA,luminalB	3
HAND2-AS1	RECK	HER2,luminalA,luminalB	3
RP11-276H19.1	RECK	HER2,luminalA,luminalB	3
MAGI2-AS3	RECK	HER2,luminalA,luminalB	3
LHFP	MSRB3	basal,HER2,luminalA,luminalB	4
DZIP1	MSRB3	HER2,luminalA	2
ERG	MSRB3	basal,HER2,luminalA,luminalB	4
MSRB3	ZEB2	luminalA,luminalB	2
MSRB3	TNS1	basal,HER2,luminalA,luminalB	4
CNRIP1	MSRB3	basal,HER2,luminalA,luminalB	4
MSRB3	RBMS3	HER2,luminalA	2
CCDC80	MSRB3	basal,HER2,luminalA	3
ARHGAP31	MSRB3	HER2,luminalA,luminalB	3
MSRB3	TGFBR2	luminalA,luminalB	2
FSTL1	MSRB3	HER2,luminalA,luminalB	3
FAT4	MSRB3	basal,HER2,luminalA,luminalB	4
HAND2-AS1	MSRB3	HER2,luminalA,luminalB	3
RP11-276H19.1	MSRB3	basal,HER2,luminalA,luminalB	4
MAGI2-AS3	MSRB3	luminalA,luminalB	2
DZIP1	LHFP	HER2,luminalA	2
ERG	LHFP	basal,HER2,luminalA,luminalB	4
LHFP	ZEB2	basal,luminalA	2
LHFP	TNS1	HER2,luminalA	2
CNRIP1	LHFP	basal,HER2,luminalA,luminalB	4
LHFP	RBMS3	luminalA,luminalB	2
CCDC80	LHFP	basal,HER2,luminalA	3
LHFP	TGFBR2	basal,luminalA	2
FSTL1	LHFP	basal,luminalA,luminalB	3
FAT4	LHFP	HER2,luminalA	2
HAND2-AS1	LHFP	HER2,luminalA,luminalB	3
RP11-276H19.1	LHFP	HER2,luminalA,luminalB	3
MAGI2-AS3	LHFP	luminalA,luminalB	2
DZIP1	ERG	luminalA	1
DZIP1	ZEB2	luminalA	1
DZIP1	TNS1	luminalA,luminalB	2
CNRIP1	DZIP1	HER2,luminalA,luminalB	3
DZIP1	RBMS3	HER2,luminalA,luminalB	3
CCDC80	DZIP1	HER2,luminalA	2
ARHGAP31	DZIP1	HER2,luminalA,luminalB	3
DZIP1	FSTL1	HER2,luminalA,luminalB	3
DZIP1	FAT4	luminalA,luminalB	2
DZIP1	HAND2-AS1	luminalA,luminalB	2
DZIP1	RP11-276H19.1	HER2,luminalA,luminalB	3
DZIP1	MAGI2-AS3	luminalA,luminalB	2
ERG	ZEB2	basal,luminalA	2
ERG	TNS1	HER2,luminalA,luminalB	3
CNRIP1	ERG	basal,HER2,luminalA,luminalB	4
ERG	RBMS3	luminalA,luminalB	2
CCDC80	ERG	basal,HER2,luminalA	3
ARHGAP31	ERG	HER2,luminalA,luminalB	3
ERG	TGFBR2	basal,luminalA	2
ERG	FSTL1	luminalA	1
ERG	FAT4	HER2,luminalA	2
HAND2-AS1	ERG	luminalA	1
RP11-276H19.1	ERG	luminalA	1
MAGI2-AS3	ERG	luminalA	1
TNS1	ZEB2	luminalA,luminalB	2
CNRIP1	ZEB2	basal,luminalA	2
RBMS3	ZEB2	luminalA	1
CCDC80	ZEB2	basal,luminalA	2
ARHGAP31	ZEB2	luminalA,luminalB	2
TGFBR2	ZEB2	basal,luminalA,luminalB	3
FSTL1	ZEB2	basal,HER2,luminalA	3
FAT4	ZEB2	basal,luminalA,luminalB	3
HAND2-AS1	ZEB2	luminalA,luminalB	2
RP11-276H19.1	ZEB2	luminalA	1
MAGI2-AS3	ZEB2	luminalA,luminalB	2
CNRIP1	TNS1	HER2,luminalA,luminalB	3
RBMS3	TNS1	HER2,luminalA	2
CCDC80	TNS1	HER2,luminalA	2
ARHGAP31	TNS1	HER2,luminalA,luminalB	3
TGFBR2	TNS1	basal,luminalA,luminalB	3
FSTL1	TNS1	HER2,luminalA,luminalB	3
FAT4	TNS1	basal,HER2,luminalA,luminalB	4
HAND2-AS1	TNS1	HER2,luminalA,luminalB	3
RP11-276H19.1	TNS1	HER2,luminalA	2
MAGI2-AS3	TNS1	HER2,luminalA	2
CCDC80	CNRIP1	basal,HER2,luminalA	3
ARHGAP31	CNRIP1	HER2,luminalA,luminalB	3
CNRIP1	TGFBR2	basal,luminalA	2
CNRIP1	FSTL1	basal,luminalA,luminalB	3
CNRIP1	FAT4	HER2,luminalA	2
CNRIP1	HAND2-AS1	HER2,luminalA,luminalB	3
CNRIP1	RP11-276H19.1	HER2,luminalA,luminalB	3
CNRIP1	MAGI2-AS3	luminalA,luminalB	2
ARHGAP31	RBMS3	HER2,luminalA,luminalB	3
RBMS3	TGFBR2	basal,luminalA	2
FSTL1	RBMS3	HER2,luminalA,luminalB	3
FAT4	RBMS3	luminalA,luminalB	2
HAND2-AS1	RBMS3	HER2,luminalA,luminalB	3
RP11-276H19.1	RBMS3	luminalA	1
MAGI2-AS3	RBMS3	HER2,luminalA,luminalB	3
ARHGAP31	CCDC80	HER2,luminalA	2
CCDC80	TGFBR2	luminalA	1
CCDC80	FSTL1	luminalA	1
CCDC80	FAT4	HER2,luminalA	2
CCDC80	HAND2-AS1	HER2,luminalA	2
CCDC80	RP11-276H19.1	HER2,luminalA	2
ARHGAP31	TGFBR2	luminalA,luminalB	2
ARHGAP31	FSTL1	luminalA	1
ARHGAP31	FAT4	HER2,luminalA,luminalB	3
ARHGAP31	HAND2-AS1	HER2,luminalA,luminalB	3
ARHGAP31	RP11-276H19.1	HER2,luminalA	2
ARHGAP31	MAGI2-AS3	luminalA,luminalB	2
FAT4	TGFBR2	basal,luminalA,luminalB	3
HAND2-AS1	TGFBR2	luminalA,luminalB	2
RP11-276H19.1	TGFBR2	luminalA,luminalB	2
FAT4	FSTL1	HER2,luminalA	2
HAND2-AS1	FSTL1	HER2,luminalA,luminalB	3
RP11-276H19.1	FSTL1	HER2,luminalA,luminalB	3
MAGI2-AS3	FSTL1	HER2,luminalA,luminalB	3
HAND2-AS1	FAT4	HER2,luminalA,luminalB	3
RP11-276H19.1	FAT4	HER2,luminalA,luminalB	3
MAGI2-AS3	FAT4	basal,HER2,luminalA	3
RP11-276H19.1	HAND2-AS1	HER2,luminalA,luminalB	3
MAGI2-AS3	HAND2-AS1	HER2,luminalA,luminalB	3
RP11-276H19.1	MAGI2-AS3	HER2,luminalA,luminalB	3
EBF1	ZEB1	basal,luminalB	2
EBF1	TCF4	luminalB	1
PDGFRA	ZEB1	basal,HER2,luminalB	3
MRVI1	PDGFRA	basal,luminalB	2
GAS7	PDGFRA	basal,HER2,luminalB	3
PDGFRA	TCF4	basal,HER2,luminalB	3
RASGRF2	ZEB1	basal,HER2,luminalB	3
MRVI1	RASGRF2	HER2,luminalB	2
DKK3	RASGRF2	basal,HER2,luminalB	3
PODN	RASGRF2	basal,luminalB	2
GAS7	RASGRF2	basal,luminalB	2
RASGRF2	TCF4	basal,HER2,luminalB	3
TBX18	ZEB1	HER2,luminalB	2
MRVI1	TBX18	luminalB	1
DKK3	TBX18	HER2,luminalB	2
PODN	TBX18	luminalB	1
GAS7	TBX18	luminalB	1
TBX18	TCF4	HER2,luminalB	2
GPR124	MRVI1	basal,luminalB	2
GPR124	PODN	basal,HER2,luminalB	3
ERG	GPR124	luminalB	1
RECK	ZEB1	basal,HER2,luminalB	3
MRVI1	RECK	basal,HER2,luminalB	3
DKK3	RECK	HER2,luminalB	2
PODN	RECK	basal,HER2,luminalB	3
GAS7	RECK	luminalB	1
RECK	TCF4	basal,luminalB	2
ARHGAP31	RECK	luminalB	1
MRVI1	ZEB1	luminalB	1
DKK3	ZEB1	basal,HER2,luminalB	3
MSRB3	ZEB1	basal,HER2,luminalB	3
DZIP1	ZEB1	HER2,luminalB	2
LHFP	ZEB1	basal,HER2,luminalB	3
GAS7	ZEB1	basal,luminalB	2
TCF4	ZEB1	basal,HER2,luminalB	3
ERG	ZEB1	basal,HER2,luminalB	3
TNS1	ZEB1	HER2,luminalB	2
CNRIP1	ZEB1	basal,HER2,luminalB	3
RBMS3	ZEB1	basal,luminalB	2
ARHGAP31	ZEB1	HER2,luminalB	2
FSTL1	ZEB1	basal,HER2,luminalB	3
HAND2-AS1	ZEB1	HER2,luminalB	2
RP11-276H19.1	ZEB1	HER2,luminalB	2
MAGI2-AS3	ZEB1	basal,HER2,luminalB	3
DKK3	MRVI1	basal,HER2,luminalB	3
MRVI1	MSRB3	basal,HER2,luminalB	3
DZIP1	MRVI1	HER2,luminalB	2
MRVI1	PODN	basal,luminalB	2
GAS7	MRVI1	luminalB	1
MRVI1	TCF4	basal,luminalB	2
MRVI1	TNS1	HER2,luminalB	2
MRVI1	ZEB2	basal,luminalB	2
CNRIP1	MRVI1	basal,luminalB	2
MRVI1	RBMS3	HER2,luminalB	2
ARHGAP31	MRVI1	luminalB	1
MRVI1	TGFBR2	luminalB	1
FSTL1	MRVI1	basal,HER2,luminalB	3
FAT4	MRVI1	basal,luminalB	2
HAND2-AS1	MRVI1	HER2,luminalB	2
RP11-276H19.1	MRVI1	luminalB	1
MAGI2-AS3	MRVI1	luminalB	1
DKK3	MSRB3	basal,HER2,luminalB	3
DKK3	LHFP	basal,HER2,luminalB	3
DKK3	TCF4	basal,luminalB	2
DKK3	ZEB2	luminalB	1
CNRIP1	DKK3	basal,HER2,luminalB	3
DKK3	RBMS3	HER2,luminalB	2
ARHGAP31	DKK3	luminalB	1
DKK3	TGFBR2	luminalB	1
DKK3	FSTL1	luminalB	1
DKK3	FAT4	luminalB	1
DKK3	HAND2-AS1	HER2,luminalB	2
DKK3	RP11-276H19.1	luminalB	1
DKK3	MAGI2-AS3	HER2,luminalB	2
GAS7	MSRB3	HER2,luminalB	2
MSRB3	TCF4	basal,luminalB	2
DZIP1	PODN	luminalB	1
DZIP1	GAS7	luminalB	1
DZIP1	TCF4	HER2,luminalB	2
LHFP	TCF4	HER2,luminalB	2
ARHGAP31	LHFP	HER2,luminalB	2
GAS7	PODN	HER2,luminalB	2
PODN	TCF4	luminalB	1
ERG	PODN	basal,luminalB	2
PODN	RBMS3	HER2,luminalB	2
ARHGAP31	PODN	HER2,luminalB	2
FAT4	PODN	luminalB	1
HAND2-AS1	PODN	HER2,luminalB	2
RP11-276H19.1	PODN	luminalB	1
GAS7	TCF4	basal,luminalB	2
GAS7	TNS1	HER2,luminalB	2
GAS7	ZEB2	basal,HER2,luminalB	3
CNRIP1	GAS7	basal,luminalB	2
GAS7	RBMS3	basal,HER2,luminalB	3
ARHGAP31	GAS7	HER2,luminalB	2
GAS7	TGFBR2	basal,luminalB	2
FSTL1	GAS7	HER2,luminalB	2
FAT4	GAS7	basal,luminalB	2
HAND2-AS1	GAS7	HER2,luminalB	2
MAGI2-AS3	GAS7	HER2,luminalB	2
ERG	TCF4	basal,luminalB	2
TCF4	TNS1	HER2,luminalB	2
TCF4	ZEB2	basal,luminalB	2
CNRIP1	TCF4	basal,HER2,luminalB	3
RBMS3	TCF4	basal,luminalB	2
ARHGAP31	TCF4	HER2,luminalB	2
TCF4	TGFBR2	basal,luminalB	2
FSTL1	TCF4	luminalB	1
FAT4	TCF4	basal,HER2,luminalB	3
HAND2-AS1	TCF4	luminalB	1
RP11-276H19.1	TCF4	HER2,luminalB	2
MAGI2-AS3	TCF4	basal,HER2,luminalB	3
CNRIP1	RBMS3	luminalB	1
MAGI2-AS3	TGFBR2	basal,luminalB	2
PDGFRA	PODN	HER2	1
EBF1	GAS7	HER2	1
DKK3	GPR124	basal,HER2	2
GAS7	GPR124	HER2	1
CCDC80	ZEB1	basal,HER2	2
FAT4	ZEB1	HER2	1
DKK3	TNS1	HER2	1
MSRB3	PODN	HER2	1
PODN	TNS1	HER2	1
CCDC80	TCF4	basal,HER2	2
EBF1	GPR124	basal	1
EBF1	MRVI1	basal	1
DKK3	EBF1	basal	1
DKK3	PDGFRA	basal	1
PODN	ZEB1	basal	1
TGFBR2	ZEB1	basal	1
LHFP	MRVI1	basal	1
DKK3	PODN	basal	1
DKK3	ERG	basal	1
CCDC80	DKK3	basal	1
PODN	TGFBR2	basal	1
CCDC80	GAS7	basal	1

## Sheet: function_of_subtype_common_hubs
#Functional enrichment analysis of these hub ceRNA genes were performed by hypergeometric distribution.
MSigDB_annotation	phyper_p_value	fdr	gene_annotated_in_geneset
KEGG
kegg mapk signaling pathway	0.00409843	0.00409843	TGFBR2;RASGRF2;PDGFRA
GO_BP
go tube morphogenesis	4.01034e-05	0.00437127	TGFBR2;PDGFRA;FAT4;ZEB2;ZEB1
go regulation of cellular response to growth factor stimulus	0.000162927	0.0047975	ZEB1;TGFBR2;DKK3;GPR124
go embryonic skeletal system morphogenesis	0.000201633	0.0047975	ZEB1;PDGFRA;TGFBR2
go regulation of transforming growth factor beta receptor signaling pathway	0.000228349	0.0047975	TGFBR2;DKK3;ZEB1
go regulation of cellular response to transforming growth factor beta stimulus	0.000228349	0.0047975	DKK3;ZEB1;TGFBR2
go cardiovascular system development	0.000308096	0.0047975	GPR124;TGFBR2;FAT4;ERG;RECK;PDGFRA
go circulatory system development	0.000308096	0.0047975	ERG;RECK;PDGFRA;GPR124;TGFBR2;FAT4
go embryonic skeletal system development	0.000448027	0.00483357	TGFBR2;PDGFRA;ZEB1
go regulation of epithelial cell differentiation	0.000437366	0.00483357	FAT4;ZEB1;ZEB2
go tube development	0.000487792	0.00483357	FAT4;TGFBR2;ZEB1;ZEB2;PDGFRA
go embryonic morphogenesis	0.000433404	0.00483357	RECK;ZEB1;PDGFRA;ZEB2;TGFBR2
go anatomical structure formation involved in morphogenesis	0.000810596	0.00661556	ZEB2;PDGFRA;ERG;DZIP1;TGFBR2;GPR124
go ameboidal type cell migration	0.000849705	0.00661556	ZEB2;TNS1;GPR124
go digestive system development	0.000741141	0.00661556	TGFBR2;FAT4;PDGFRA
go regulation of cell differentiation	0.0015849	0.0115169	ZEB1;PDGFRA;GPR124;FAT4;TCF4;ZEB2;TGFBR2
go skeletal system development	0.0021691	0.0120957	ZEB1;PDGFRA;FAT4;TGFBR2
go regulation of transmembrane receptor protein serine threonine kinase signaling pathway	0.00200672	0.0120957	DKK3;TGFBR2;ZEB1
go heart development	0.00232976	0.0120957	PDGFRA;FAT4;ERG;TGFBR2
go vasculature development	0.00244133	0.0120957	PDGFRA;RECK;GPR124;TGFBR2
go positive regulation of cell development	0.0023481	0.0120957	ZEB2;ZEB1;TCF4;TGFBR2
go regulation of cellular component movement	0.00213209	0.0120957	PDGFRA;PODN;RECK;GPR124;TGFBR2
go skeletal system morphogenesis	0.00187035	0.0120957	ZEB1;TGFBR2;PDGFRA
go cell motility	0.00294944	0.01251	ERG;TNS1;PDGFRA;ZEB2;GPR124
go regulation of multicellular organismal development	0.0030988	0.01251	FAT4;GPR124;ZEB1;TBX18;TGFBR2;ZEB2;TCF4
go localization of cell	0.00294944	0.01251	GPR124;TNS1;ERG;PDGFRA;ZEB2
go sensory organ development	0.00288215	0.01251	TGFBR2;ZEB1;FAT4;PDGFRA
go regulation of cell development	0.00299633	0.01251	ZEB2;ZEB1;TCF4;TGFBR2;GPR124
go organ morphogenesis	0.00322238	0.0125443	ERG;ZEB1;PDGFRA;TGFBR2;FAT4
go central nervous system development	0.00360238	0.01354	ZEB2;ZEB1;FAT4;TGFBR2;GPR124
go embryo development	0.0040726	0.0147971	RECK;ZEB1;PDGFRA;ZEB2;TGFBR2
go embryo development ending in birth or egg hatching	0.0043576	0.0151129	ZEB1;PDGFRA;ZEB2;TGFBR2
go regulation of transcription from rna polymerase ii promoter	0.0044368	0.0151129	ZEB2;TCF4;EBF1;ZEB1;TBX18;ERG;FSTL1
go embryonic organ morphogenesis	0.00468692	0.015481	ZEB1;PDGFRA;TGFBR2
go negative regulation of response to stimulus	0.00493465	0.0158199	TGFBR2;DKK3;GPR124;PODN;PDGFRA;TBX18
go positive regulation of multicellular organismal process	0.00569834	0.016787	ZEB1;ERG;GPR124;ZEB2;TCF4;TGFBR2
go urogenital system development	0.00568821	0.016787	FAT4;PDGFRA;TBX18
go angiogenesis	0.0054268	0.016787	GPR124;TGFBR2;PDGFRA
go positive regulation of neuron differentiation	0.00590272	0.0169315	TCF4;ZEB2;ZEB1
go regulation of wnt signaling pathway	0.00617766	0.0172658	ZEB2;DKK3;TBX18
go cell development	0.00636996	0.0173582	PDGFRA;ERG;FAT4;ZEB2;TGFBR2;DZIP1
go regulation of anatomical structure morphogenesis	0.00725817	0.0188367	ZEB2;ERG;TBX18;GPR124;TGFBR2
go eye development	0.00716959	0.0188367	TGFBR2;PDGFRA;ZEB1
go tissue development	0.00860054	0.0218014	ERG;ZEB1;PDGFRA;FAT4;ZEB2;TGFBR2
go blood vessel morphogenesis	0.00986162	0.0243118	GPR124;TGFBR2;PDGFRA
go locomotion	0.010037	0.0243118	GPR124;TNS1;ERG;PDGFRA;ZEB2
go morphogenesis of an epithelium	0.0126434	0.0292898	ZEB2;FAT4;TGFBR2
go signal transduction by protein phosphorylation	0.0129872	0.0292898	TGFBR2;RASGRF2;PDGFRA
go embryonic organ development	0.0131611	0.0292898	PDGFRA;ZEB1;TGFBR2
go negative regulation of cell communication	0.013167	0.0292898	DKK3;TGFBR2;PODN;TBX18;GPR124
go positive regulation of locomotion	0.0143246	0.0300265	PDGFRA;TGFBR2;GPR124
go regulation of kinase activity	0.0137968	0.0300265	PODN;ZEB2;PDGFRA;TGFBR2
go pattern specification process	0.0141419	0.0300265	ZEB1;ZEB2;TGFBR2
go positive regulation of nervous system development	0.0154493	0.0317731	ZEB1;ZEB2;TCF4
go positive regulation of cell differentiation	0.0167004	0.03371	TGFBR2;TCF4;ZEB2;ZEB1
go movement of cell or subcellular component	0.0171812	0.03405	GPR124;PDGFRA;TNS1;ERG;ZEB2
go regulation of cell activation	0.018055	0.0351427	PDGFRA;ZEB1;TGFBR2
go positive regulation of biosynthetic process	0.0193666	0.0370343	TCF4;ZEB2;EBF1;PDGFRA;RBMS3;ZEB1
go response to growth factor	0.0199952	0.0375772	TGFBR2;PDGFRA;FSTL1
go positive regulation of kinase activity	0.0206668	0.0381811	TGFBR2;ZEB2;PDGFRA
go cellular component morphogenesis	0.0214584	0.0389828	ERG;ZEB2;PDGFRA;DZIP1
go regulation of transferase activity	0.0263433	0.0464738	TGFBR2;PODN;ZEB2;PDGFRA
go protein phosphorylation	0.0264346	0.0464738	TGFBR2;PDGFRA;RASGRF2;ERG
go tissue morphogenesis	0.0270116	0.0467343	ZEB2;FAT4;TGFBR2
go regulation of neuron differentiation	0.0290166	0.0494189	TCF4;ZEB1;ZEB2
CGP: chemical and genetic perturbations
schuetz breast cancer ductal invasive up	1.82903e-10	5.42611e-09	TCF4;RECK;ZEB1;FSTL1;TGFBR2;ERG;LHFP;PDGFRA;ZEB2
charafe breast cancer luminal vs mesenchymal dn	6.87009e-11	5.42611e-09	FAT4;MSRB3;ZEB1;RBMS3;CNRIP1;FSTL1;LHFP;DZIP1;DKK3;TGFBR2
lim mammary stem cell up	1.31402e-10	5.42611e-09	DKK3;MSRB3;LHFP;MRVI1;TNS1;TCF4;RECK;CNRIP1;PODN;GPR124
senese hdac1 and hdac2 targets dn	6.91591e-09	1.53879e-07	TCF4;TNS1;RBMS3;FSTL1;CNRIP1;CCDC80;EBF1
lindgren bladder cancer cluster 2b	2.97744e-07	5.29985e-06	EBF1;CCDC80;TNS1;DKK3;CNRIP1;PDGFRA;TCF4
liu prostate cancer dn	1.11162e-06	1.6489e-05	MSRB3;TNS1;MRVI1;GPR124;DKK3;CNRIP1;PODN
rodrigues thyroid carcinoma poorly differentiated dn	2.27005e-06	2.88621e-05	TCF4;TNS1;RBMS3;MRVI1;RECK;TGFBR2;ZEB2;CCDC80
berenjeno transformed by rhoa dn	6.35823e-06	7.07353e-05	PDGFRA;TCF4;CCDC80;EBF1;RECK;DKK3
izadpanah stem cell adipose vs bone dn	8.62445e-06	8.52862e-05	TCF4;CCDC80;MRVI1;PODN
senese hdac1 targets dn	1.05291e-05	9.37091e-05	DKK3;TCF4;EBF1;FSTL1;TNS1
benporath suz12 targets	1.91161e-05	0.000141778	ZEB2;GAS7;RASGRF2;GPR124;CNRIP1;ERG;PDGFRA;PODN
pangas tumor suppression by smad1 and smad5 up	1.86231e-05	0.000141778	FSTL1;TCF4;MRVI1;RBMS3
rodrigues thyroid carcinoma anaplastic dn	2.7017e-05	0.000171751	RBMS3;ARHGAP31;GPR124;TCF4;TNS1;LHFP
meissner brain hcp with h3k4me3 and h3k27me3	2.61944e-05	0.000171751	EBF1;TGFBR2;PDGFRA;LHFP;FAT4;TBX18;RASGRF2;PODN
kinsey targets of ewsr1 flii fusion dn	3.89264e-05	0.000216989	RBMS3;EBF1;TGFBR2;CCDC80;FSTL1
west adrenocortical tumor dn	3.90092e-05	0.000216989	DKK3;GAS7;PDGFRA;LHFP;TNS1;RBMS3
cui tcf21 targets 2 dn	4.33151e-05	0.000222748	EBF1;ZEB2;MSRB3;GPR124;ARHGAP31;ERG;TGFBR2
chicas rb1 targets confluent	4.50501e-05	0.000222748	MSRB3;LHFP;MRVI1;CCDC80;TGFBR2;GPR124
howlin pubertal mammary gland	7.9476e-05	0.000372282	PDGFRA;RECK;GAS7
gu pdef targets up	9.0417e-05	0.000402356	TCF4;ZEB1;DKK3
piccaluga angioimmunoblastic lymphoma up	0.000107999	0.000457711	TNS1;FSTL1;PDGFRA;CCDC80
wong endmetrium cancer dn	0.000133876	0.000518042	PDGFRA;CNRIP1;ZEB1
rodwell aging kidney no blood up	0.00012988	0.000518042	DKK3;ZEB2;RBMS3;LHFP
gobert oligodendrocyte differentiation dn	0.000207213	0.000768416	RECK;ZEB2;DZIP1;TNS1;CNRIP1;LHFP;GAS7
boquest stem cell up	0.000265796	0.000909839	DZIP1;RECK;GAS7;PDGFRA
labbe tgfb1 targets up	0.00025726	0.000909839	TCF4;PDGFRA;ZEB2
bruins uvc response late	0.000308468	0.0010168	RBMS3;CCDC80;DKK3;TCF4;TGFBR2;GPR124;FSTL1
greshock cancer copy number up	0.000586128	0.00186305	PDGFRA;LHFP;ERG;GAS7
chiaradonna neoplastic transformation kras dn	0.000683301	0.00209703	RECK;CCDC80;FSTL1
bertucci medullary vs ductal breast cancer dn	0.0010399	0.00308504	FSTL1;MSRB3;MRVI1
lu ezh2 targets dn	0.00113849	0.00326857	TGFBR2;RECK;LHFP;FSTL1
davicioni molecular arms vs erms dn	0.00129707	0.00360748	RBMS3;FAT4;GPR124
thum systolic heart failure up	0.00146642	0.00372891	DKK3;RBMS3;TGFBR2;ZEB1
tonks targets of runx1 runx1t1 fusion hsc up	0.00142812	0.00372891	FSTL1;TGFBR2;ERG
li wilms tumor vs fetal kidney 1 up	0.00138355	0.00372891	ZEB2;ERG;TGFBR2
schaeffer prostate development 48hr dn	0.00168926	0.00417622	RBMS3;TGFBR2;CCDC80;TCF4
benporath es with h3k27me3	0.0017908	0.0043076	GPR124;PODN;PDGFRA;EBF1;ZEB2;CNRIP1
fulcher inflammatory response lectin vs lps dn	0.00195089	0.00452567	GAS7;ZEB2;TGFBR2;RECK
charafe breast cancer luminal vs basal dn	0.00199982	0.00452567	RBMS3;TGFBR2;FSTL1;CCDC80
kim wt1 targets up	0.00217838	0.00452567	TNS1;PDGFRA;ZEB1
graessmann response to mc and serum deprivation up	0.00203472	0.00452567	FSTL1;RECK;DKK3
smid breast cancer normal like up	0.00218656	0.00452567	TCF4;PDGFRA;LHFP;ZEB1
cairo hepatoblastoma classes dn	0.00209145	0.00452567	ZEB1;DKK3;FAT4
miyagawa targets of ewsr1 ets fusions dn	0.00238991	0.00483413	RECK;CCDC80;RBMS3
bonome ovarian cancer survival suboptimal debulking	0.00303319	0.00599897	PDGFRA;ZEB1;RECK;FAT4
schaeffer prostate development 6hr dn	0.00328141	0.00621374	FAT4;RBMS3;ZEB2;DZIP1
plasari tgfb1 targets 10hr dn	0.00324799	0.00621374	DZIP1;PDGFRA;FAT4
xu gh1 autocrine targets up	0.00340064	0.00630535	MRVI1;ZEB2;ARHGAP31
dang regulated by myc dn	0.00359758	0.00653437	TGFBR2;FSTL1;PDGFRA
onder cdh1 targets 2 up	0.00367827	0.00654732	FAT4;ZEB1;RECK
graessmann apoptosis by serum deprivation up	0.00400207	0.006984	ZEB2;DKK3;FSTL1;RECK
nakamura tumor zone peripheral vs central up	0.00482963	0.0080393	TCF4;CCDC80;DKK3
benporath oct4 targets	0.00487778	0.0080393	ZEB2;RASGRF2;TCF4
wang mll targets	0.00487778	0.0080393	EBF1;CCDC80;DKK3
horiuchi wtap targets up	0.00527353	0.00853353	DKK3;RECK;ZEB2
chandran metastasis dn	0.00558275	0.00871693	MRVI1;PODN;TNS1
durand stroma s up	0.00558275	0.00871693	PDGFRA;CCDC80;FAT4
acevedo fgfr1 targets in prostate cancer model dn	0.00584864	0.00897464	RECK;MRVI1;CCDC80
johnstone parvb targets 2 dn	0.00692818	0.010451	LHFP;RBMS3;MSRB3
benporath prc2 targets	0.00706651	0.010482	PDGFRA;ZEB2;CNRIP1;PODN
nuytten ezh2 targets up	0.00743818	0.0108524	LHFP;RBMS3;TGFBR2;CNRIP1;TCF4
benporath eed targets	0.007902	0.0113432	PODN;EBF1;ZEB2;CNRIP1;PDGFRA
wong adult tissue stem module	0.0107192	0.0151429	FSTL1;DKK3;TCF4;LHFP
lee bmp2 targets up	0.01178	0.0163816	MRVI1;CCDC80;RECK;MSRB3
nuytten nipp1 targets up	0.0127914	0.0169916	LHFP;TCF4;RBMS3;CNRIP1
kumar targets of mll af9 fusion	0.0126434	0.0169916	GAS7;EBF1;RECK
pedrioli mir31 targets dn	0.0127288	0.0169916	EBF1;RASGRF2;TGFBR2
ren alveolar rhabdomyosarcoma dn	0.0134246	0.0175704	PDGFRA;FSTL1;TGFBR2
chen metabolic syndrom network	0.0136697	0.017632	CNRIP1;RBMS3;LHFP;TGFBR2;CCDC80
sweet lung cancer kras dn	0.0155452	0.0197647	PDGFRA;RECK;TCF4
graessmann apoptosis by doxorubicin dn	0.0168524	0.0211249	FSTL1;TCF4;ARHGAP31;RECK;ZEB2;PDGFRA
zhou inflammatory response live up	0.0173306	0.0214226	ZEB2;TNS1;ARHGAP31
rodwell aging kidney up	0.019336	0.0235741	DKK3;RBMS3;ZEB2
matsuda natural killer differentiation	0.0198845	0.0239151	EBF1;RECK;TCF4
pilon klf1 targets up	0.0226376	0.0268633	MRVI1;FSTL1;LHFP
dutertre estradiol response 24hr dn	0.0232364	0.027211	FAT4;MSRB3;TGFBR2
krige response to tosedostat 6hr up	0.0239519	0.0276847	TCF4;ZEB2;GAS7;RECK
senese hdac3 targets dn	0.0250848	0.0286224	RBMS3;TCF4;TNS1
flechner biopsy kidney transplant ok vs donor up	0.0280712	0.0316245	ZEB1;TGFBR2;ZEB2
hamai apoptosis via trail up	0.0319549	0.0355499	TCF4;DZIP1;FSTL1
