# Supplementary material for: Competing endogenous RNA network analysis identifies critical genes among the different breast cancer subtypes
Source: Oncotarget. 2016 Dec 29;8(6):10171–84. doi: 10.18632/oncotarget.14361 (PMC5354650; doi:10.18632/oncotarget.14361)
Supplement: Supplementary file 3 [file oncotarget-08-10171-s003.xlsx]

## Sheet: luminal A
#Subtype-specific ceRNA hub sub-networks were identified by collecting all subtype-specific ceRNA hubs and their ceRNA interactions within each subtype ceRNA network. #Functional enrichment analysis of these subtype-specific hub ceRNA genes were performed by hypergeometric distribution.
MSigDB_annotation	phyper_p_value	fdr	gene_annotated_in_geneset
Hallmark
hallmark uv response dn	8.07708e-08	6.46166e-07	TFPI;MET;PPAP2B;PRKCA;CAV1;CELF2;PTGFR;FBLN5;KIT
hallmark kras signaling up	0.000758123	0.00303249	TFPI;CCND2;TMEM100;CFH;IL33;SPARCL1
hallmark protein secretion	0.0151746	0.0404655	EGFR;CAV2;RPS6KA3
hallmark il2 stat5 signaling	0.0224196	0.0448392	ITIH5;CCND2;LRRC8C;AKAP2
KEGG
kegg focal adhesion	0.000719412	0.0100718	MET;CAV2;CAV1;CCND2;PRKCA;EGFR
kegg abc transporters	0.00172111	0.0120477	ABCC9;ABCD2;ABCA9
kegg adherens junction	0.00721994	0.0252698	PTPRB;EGFR;MET
kegg complement and coagulation cascades	0.00593163	0.0252698	TFPI;CFH;PROS1
kegg calcium signaling pathway	0.0155319	0.0362411	PTGFR;GNAL;PRKCA;EGFR
kegg cytokine cytokine receptor interaction	0.0142481	0.0362411	MET;KIT;LEPR;NGFR;EGFR
GO_BP
go vasculature development	3.27403e-08	1.86619e-05	TMEM100;MEOX2;PRKD1;RSPO3;TAL1;PRKCA;EPHB1;FOXC1;RHOJ;CAV1;PTPRB;LEPR;PTGER4;QKI;PPAP2B
go blood vessel morphogenesis	8.08863e-08	2.30526e-05	PTPRB;LEPR;QKI;PTGER4;MEOX2;TMEM100;PRKD1;RSPO3;CAV1;FOXC1;EPHB1;PRKCA;TAL1
go positive regulation of epithelial cell proliferation	1.78827e-06	0.000254828	SFRP1;PRKCA;CAV1;CAV2;EGFR;PPP1R16B;PRKD1;FOXP2
go positive regulation of endothelial cell migration	1.63712e-06	0.000254828	ATOH8;AMOTL1;PRKD1;PPAP2B;PRKCA;MET
go angiogenesis	4.11271e-06	0.000344694	LEPR;PTPRB;RSPO3;EPHB1;CAV1;TAL1;PRKCA;TMEM100;MEOX2;PRKD1
go cardiovascular system development	4.41691e-06	0.000344694	LEPR;PPAP2B;PTGER4;QKI;RSPO3;ANK2;FOXC1;RHOJ;CAV1;PRKD1;PTPRB;EPHB1;TAL1;PRKCA;TMEM100;MEOX2
go circulatory system development	4.41691e-06	0.000344694	PTPRB;TAL1;PRKCA;EPHB1;TMEM100;MEOX2;LEPR;PTGER4;QKI;PPAP2B;RSPO3;ANK2;FOXC1;CAV1;RHOJ;PRKD1
go regulation of vasculature development	4.83781e-06	0.000344694	SFRP1;FOXC1;PRKCA;PTGER4;KIT;PPP1R16B;TMEM100;PRKD1;PTGIS
go cellular response to prostaglandin stimulus	7.82924e-06	0.000489448	PTGER4;PTGFR;GNG2;SFRP1
go response to growth factor	9.44549e-06	0.000489448	RGMA;SMAD9;MEIS2;SFRP1;EGFR;TMEM100;PRKD1;CHRDL1;NGFR;PDE2A;FOXC1;CAV1
go positive regulation of developmental process	8.91567e-06	0.000489448	EPHB1;ATOH8;TMEM100;BOC;FOXC1;NGFR;PRKD1;SPRY1;PTGER4;FOXP2;ADAMTS9;TAL1;PRKCA;PTGIS;PRDM16;KIT;RPS6KA3;SFRP1;PPP1R16B
go positive regulation of gene expression	1.15776e-05	0.000549936	PRDM16;MDFIC;MEIS2;RGMA;SMAD9;MAML2;KIT;RPS6KA3;SFRP1;EGFR;MEOX2;TAL1;PRKD1;FOXC1;CAV1;PTGFR;ANK2;PTGER4;MET;QKI;PPAP2B;EBF3;ATOH8;IL33
go regulation of endothelial cell proliferation	1.50838e-05	0.000661365	CAV2;PPP1R16B;ATOH8;PRKCA;PRKD1;CAV1
go enzyme linked receptor protein signaling pathway	1.8983e-05	0.000761811	EGFR;TMEM100;EPHB1;CHRDL1;ATOH8;PRKD1;FOXC1;NGFR;RGMA;CAV2;ANGPTL1;SMAD9;MET;KIT
go positive regulation of epithelial cell migration	2.00477e-05	0.000761811	PRKCA;MET;PPAP2B;PRKD1;AMOTL1;ATOH8
go regulation of epithelial cell proliferation	2.35429e-05	0.000838715	CAV1;PRKCA;ATOH8;PRKD1;EGFR;SFRP1;FOXP2;PPP1R16B;CAV2
go response to prostaglandin	3.27801e-05	0.00104845	GNG2;PTGER4;PTGFR;SFRP1
go positive regulation of endothelial cell proliferation	3.3109e-05	0.00104845	PRKCA;CAV1;PRKD1;CAV2;PPP1R16B
go regulation of endothelial cell migration	3.56433e-05	0.0010693	AMOTL1;ATOH8;PRKCA;MET;PPAP2B;PRKD1
go negative regulation of cellular response to growth factor stimulus	4.53792e-05	0.00129331	CAV1;PRDM16;SPRY1;SFRP1;CAV2;CHRDL1
go sensory perception of pain	5.32031e-05	0.00144409	KCNA1;MME;SCN3A;EPHB1;NGFR
go positive regulation of vasculature development	8.43654e-05	0.00215217	KIT;PRKCA;PTGIS;PRKD1;PPP1R16B;TMEM100
go regulation of system process	8.68419e-05	0.00215217	CAV1;PRKCA;ANK2;NGFR;PPP1R12B;TMEM100;SCN4B;PTGER4;KCNA1;CELF2;ABCC9
go cellular response to prostaglandin e stimulus	0.000117412	0.00271008	PTGER4;GNG2;SFRP1
go positive regulation of cell differentiation	0.000118863	0.00271008	RPS6KA3;SFRP1;PTGER4;KIT;PRKD1;PRDM16;NGFR;FOXC1;BOC;TMEM100;ATOH8;ADAMTS9;TAL1;PRKCA
go positive regulation of multicellular organismal process	0.000133228	0.00286517	EPHB1;IL33;ATOH8;TMEM100;FOXC1;CAV1;NGFR;PRKD1;SPRY1;PPAP2B;MET;PTGER4;AMOTL1;FOXP2;TAL1;PRKCA;PTGIS;KIT;PPP1R16B
go response to mechanical stimulus	0.000135718	0.00286517	KIT;PDE2A;PTGER4;KCNA1;CAV1;FOXP2;MEIS2
go regulation of reactive oxygen species metabolic process	0.000151846	0.00286877	NGFR;PTGER4;CAV1;EGFR;FBLN5;PTGIS
go response to bmp	0.000156021	0.00286877	SFRP1;CHRDL1;RGMA;TMEM100;SMAD9
go cellular response to bmp stimulus	0.000156021	0.00286877	SMAD9;TMEM100;SFRP1;CHRDL1;RGMA
go regulation of transcription from rna polymerase ii promoter	0.000154474	0.00286877	EGFR;MEOX2;TAL1;PRDM16;TLE4;MEIS2;RGMA;SMAD9;MAML2;RPS6KA3;SFRP1;TMEM100;CHRDL1;BACH2;IL33;PRKD1;PDE2A;FOXC1;CAV1;FOXP2;MET;EBF3
go cellular response to fatty acid	0.000164621	0.00293231	PTGFR;PTGER4;SFRP1;GNG2
go regulation of multicellular organismal development	0.0001763	0.00304517	SPRY1;PRKD1;NGFR;RSPO3;CAV1;FOXC1;DPYSL2;FOXP2;PTGER4;TMEM100;ATOH8;EPHB1;PRDM16;PTGIS;PPP1R16B;MEIS2;SFRP1;KIT;PRKCA;TAL1;ADAMTS9
go positive regulation of biosynthetic process	0.000192108	0.00322063	EGFR;MEOX2;TAL1;PRKCA;MEIS2;MDFIC;RGMA;SMAD9;KIT;MAML2;RPS6KA3;SFRP1;PRDM16;GNAL;IL33;ATOH8;MET;PTGER4;PPAP2B;EBF3;PRKD1;FOXC1
go negative regulation of transmembrane receptor protein serine threonine kinase signaling pathway	0.000208589	0.00339702	CAV1;PRDM16;SFRP1;CAV2;CHRDL1
go regulation of cellular response to growth factor stimulus	0.000232192	0.00360942	CAV1;SFRP1;CHRDL1;PRDM16;SPRY1;CAV2;ADAMTS3
go regulation of cellular component movement	0.000234296	0.00360942	EGFR;IL33;ATOH8;PRKCA;PRKD1;ANK2;CAV1;AMOTL1;SFRP1;PPAP2B;MET;PTGER4;KIT
go regulation of epithelial cell migration	0.00028276	0.0042414	PRKD1;AMOTL1;ATOH8;MET;PRKCA;PPAP2B
go membrane depolarization	0.00032984	0.00449528	SCN4B;SCN3A;ANK2;CAV1
go response to prostaglandin e	0.00032197	0.00449528	GNG2;PTGER4;SFRP1
go regulation of ion transport	0.000331231	0.00449528	DPYSL2;ACSL4;PRKD1;SCN3A;ANK2;CLCN4;CAV1;KCNA1;SCN4B;LRRC8C;KCNA6
go positive regulation of blood vessel endothelial cell migration	0.00032197	0.00449528	AMOTL1;PRKD1;PRKCA
go regulation of response to wounding	0.000360847	0.00467461	CAV1;PRKCA;PDE2A;IL33;PROS1;PTGIS;CFH;PPAP2B;PTGER4
go regulation of anatomical structure morphogenesis	0.000357815	0.00467461	PRKCA;TMEM100;RSPO3;NGFR;RHOJ;FOXC1;SPRY1;PRKD1;PTGIS;SFRP1;PTGER4;KIT;PPP1R16B;FOXP2;DPYSL2
go positive regulation of locomotion	0.000430336	0.00545093	PRKD1;EGFR;PRKCA;ATOH8;PPAP2B;KIT;MET;PTGER4;AMOTL1
go anatomical structure formation involved in morphogenesis	0.000511772	0.00634152	TAL1;PRKCA;EPHB1;ATOH8;TMEM100;MEOX2;PTPRB;FOXC1;CAV1;RSPO3;ANK2;PRKD1;LEPR;SFRP1
go endothelial cell differentiation	0.000558377	0.0063655	PDE2A;MET;TMEM100;PPP1R16B
go regulation of heart rate by cardiac conduction	0.000557314	0.0063655	SCN4B;CAV1;ANK2
go multicellular organismal signaling	0.000542783	0.0063655	KCNA1;SCN4B;CAV1;SCN3A;ANK2
go regulation of membrane repolarization	0.000557314	0.0063655	ANK2;CAV1;SCN4B
go regulation of wound healing	0.000584164	0.0065289	PPAP2B;CAV1;PROS1;PRKCA;PTGER4
go regulation of muscle system process	0.000612399	0.00671283	PPP1R12B;ANK2;PTGER4;KCNA1;PRKCA;CAV1
go negative regulation of endothelial cell proliferation	0.000675543	0.00726527	CAV2;ATOH8;CAV1
go regulation of mapk cascade	0.000834272	0.0088062	SPRY1;NGFR;CAV1;CAV2;MDFIC;SFRP1;KIT;EGFR;MID1;EPHB1;PRKCA
go skeletal muscle organ development	0.0008842	0.00916353	CAV1;NGFR;FOXP2;CAV2;MEOX2
go lipid modification	0.000929338	0.00929338	PPAP2B;FAM126A;KIT;LPPR4;EGFR;ABCD2
go cellular response to endogenous stimulus	0.000920057	0.00929338	EGFR;TMEM100;CHRDL1;PTGFR;PDE2A;CAV1;RGMA;CAV2;SMAD9;LEPR;SFRP1;GNG2;PTGER4;KIT
go positive regulation of response to stimulus	0.000973042	0.00956265	PRKCA;CFH;ADAMTS3;EGFR;SFRP1;RPS6KA3;KIT;CAV2;MDFIC;PTGIS;RFTN2;IL33;MID1;PPAP2B;MET;PTGER4;RSPO3;NGFR;CAV1;PDE2A;PRKD1
go regulation of peptidyl tyrosine phosphorylation	0.00105056	0.0100343	SFRP1;KIT;PTGER4;PPAP2B;CAV1;EGFR
go response to fatty acid	0.00106067	0.0100343	PTGER4;GNG2;SFRP1;PTGFR
go tissue development	0.00107385	0.0100343	TMEM100;MET;FOXP2;RSPO3;NGFR;CAV1;FOXC1;PDE2A;SPRY1;TAL1;MEOX2;EGFR;SFRP1;KIT;PPP1R16B;SMAD9;CAV2;PTGIS
go positive regulation of phosphate metabolic process	0.00125664	0.0108528	MID1;GNAL;PPAP2B;PTGER4;CAV1;NGFR;PRKD1;CCND2;PRKCA;EGFR;KIT;MDFIC;PPP1R16B;CAV2
go membrane depolarization during action potential	0.00121108	0.0108528	SCN3A;ANK2;SCN4B
go regulation of muscle contraction	0.00121143	0.0108528	CAV1;PTGER4;KCNA1;ANK2;PPP1R12B
go positive regulation of phosphorus metabolic process	0.00125664	0.0108528	CAV2;PPP1R16B;MDFIC;KIT;CCND2;EGFR;PRKCA;PTGER4;PPAP2B;PRKD1;NGFR;CAV1;GNAL;MID1
go regulation of transport	0.00125023	0.0108528	KCNA1;LRRC8C;EGFR;PRKCA;MDFIC;SFRP1;SCN3A;CLCN4;SCN4B;PROS1;KCNA6;IL33;DPYSL2;PTGER4;PRKD1;ACSL4;CAV1;PDE2A;ANK2;NGFR
go negative regulation of reactive oxygen species metabolic process	0.00150357	0.0109137	PTGIS;CAV1;PTGER4
go intracellular signal transduction	0.00145652	0.0109137	KIT;RPS6KA3;MDFIC;STAC;PRKCA;EGFR;PTGER4;AMOTL1;PDE2A;ARL4C;RHOJ;CAV1;PTGFR;ANK2;PRKD1;RGL1;RASL12;TMEM100
go bone development	0.00153175	0.0109137	PTGER4;TAL1;KIT;SMAD9;FREM1
go ensheathment of neurons	0.00149267	0.0109137	QKI;FAM126A;CLDN11;ANK2
go axon ensheathment	0.00149267	0.0109137	ANK2;CLDN11;QKI;FAM126A
go negative regulation of bmp signaling pathway	0.00140164	0.0109137	CAV1;CHRDL1;SFRP1
go endothelium development	0.00131853	0.0109137	TMEM100;PPP1R16B;PDE2A;MET
go regulation of bone remodeling	0.00150357	0.0109137	SFRP1;LEPR;PTGER4
go gastrulation	0.00144642	0.0109137	TAL1;PPAP2B;FOXC1;SFRP1;ATOH8
go sensory organ development	0.00134604	0.0109137	FOXP2;MEIS2;LPPR4;EPHB1;FOXC1;RHOJ;CHRDL1;PRDM16;EGFR
go transmembrane receptor protein tyrosine kinase signaling pathway	0.00144352	0.0109137	PRKD1;EGFR;FOXC1;EPHB1;NGFR;CAV2;ANGPTL1;KIT;MET
go response to cytokine	0.00152253	0.0109137	PTGER4;KIT;LEPR;SFRP1;MME;PDE2A;NGFR;PTGIS;ACSL4;PRKCA;MID1
go cell development	0.00141264	0.0109137	TMEM100;EPHB1;BOC;ACSL4;NGFR;ANK2;PDE2A;FOXC1;LPPR4;DPYSL2;MET;QKI;TAL1;CAV2;PPP1R16B;SFRP1;KIT
go mesonephros development	0.00143294	0.0109137	FOXC1;SFRP1;SMAD9;SPRY1
go cellular response to organic substance	0.00166735	0.0115527	EGFR;PTGIS;MME;SMAD9;RGMA;CAV2;KIT;GNG2;LEPR;SFRP1;MID1;TMEM100;CHRDL1;PRKD1;FOXC1;CAV1;PDE2A;PTGFR;NGFR;PTGER4
go cell morphogenesis involved in differentiation	0.00165555	0.0115527	BOC;TAL1;EPHB1;TMEM100;SFRP1;MET;LPPR4;DPYSL2;NGFR
go action potential	0.00168224	0.0115527	ANK2;SCN3A;SCN4B;KCNA1
go endothelial cell development	0.00172111	0.0116789	PDE2A;MET;PPP1R16B
go regulation of response to stress	0.00189179	0.0123945	PDE2A;CAV1;MET;PTGER4;PPAP2B;IL33;EPHB1;MID1;PROS1;FBLN5;PTGIS;SFRP1;RPS6KA3;MDFIC;PRKCA;CFH;EGFR
go system process	0.0018853	0.0123945	PTGER4;FOXP2;PDE2A;FOXC1;CAV1;NGFR;ANK2;SCN4B;EPHB1;GNAL;KIT;MME;MEIS2;SCN3A;AFF2;KCNA1;CCDC50;EGFR;MEOX2
go eye development	0.00185106	0.0123945	FOXP2;MEIS2;EGFR;CHRDL1;FOXC1;EPHB1;RHOJ
go regulation of transmembrane transport	0.00204979	0.0132771	SCN3A;PRKD1;CAV1;CLCN4;KCNA6;ANK2;SCN4B;KCNA1
go regulation of phosphorus metabolic process	0.00208983	0.0133843	NGFR;PDE2A;CAV1;SPRY1;PRKD1;PTGER4;PPAP2B;EPHB1;GNAL;MID1;SFRP1;KIT;CAV2;PPP1R16B;MDFIC;PRKCA;EGFR;CCND2
go regulation of cell differentiation	0.00220237	0.0139484	BOC;ATOH8;TMEM100;PTGER4;DPYSL2;CAV1;FOXC1;NGFR;PRKD1;ADAMTS9;PRKCA;TAL1;KIT;SFRP1;RPS6KA3;MEIS2;PRDM16
go muscle structure development	0.00233559	0.0144705	QKI;CAV2;FOXP2;NGFR;ANK2;CAV1;FOXC1;MEOX2
go central nervous system development	0.00232175	0.0144705	EGFR;EPHB1;TAL1;KCNA1;AFF2;FOXC1;DPYSL2;FOXP2;SMAD9;PPAP2B;RPS6KA3;SFRP1
go cellular response to acid chemical	0.00241386	0.0147947	EGFR;PTGER4;GNG2;SFRP1;PTGFR
go regulation of nitric oxide biosynthetic process	0.00278371	0.0159546	EGFR;PTGIS;CAV1
go regulation of myeloid cell differentiation	0.00279905	0.0159546	PRDM16;MEIS2;SFRP1;PRKCA;TAL1
go response to external stimulus	0.00271664	0.0159546	BOC;EPHB1;IL33;PROS1;PTGER4;MET;DPYSL2;FOXP2;CAV1;PDE2A;PTGFR;NGFR;ACSL4;KCNA1;ABCC9;KIT;RPS6KA3;SFRP1;MEIS2
go cellular response to hormone stimulus	0.00270059	0.0159546	EGFR;PTGFR;CAV1;GNG2;LEPR;SFRP1;PTGER4;KIT;CAV2
go regulation of blood vessel endothelial cell migration	0.00263336	0.0159546	PRKD1;AMOTL1;PRKCA
go positive regulation of transcription from rna polymerase ii promoter	0.00278093	0.0159546	FOXC1;PRKD1;RPS6KA3;MAML2;MET;EBF3;RGMA;SMAD9;MEIS2;IL33;TAL1;EGFR;MEOX2
go regulation of myeloid leukocyte differentiation	0.00269873	0.0159546	TAL1;PRDM16;PRKCA;SFRP1
go tube development	0.00287024	0.0161984	FOXC1;SPRY1;KIT;MET;SFRP1;FOXP2;SMAD9;ATOH8;EGFR
go wnt signaling pathway	0.0029002	0.016207	PPAP2B;AMOTL1;SFRP1;GNG2;CAV1;TLE4;RSPO3
go negative regulation of transport	0.00308294	0.0168969	SFRP1;PTGER4;MDFIC;IL33;PDE2A;CAV1;ACSL4;PRKD1
go cellular lipid metabolic process	0.00307108	0.0168969	FAM126A;LPCAT2;EGFR;QKI;KIT;PPAP2B;ABCD2;LPPR4;CAV1;PRKD1;PTGIS;ACSL4
go skeletal system development	0.00316687	0.0171369	TAL1;FOXC1;KIT;PTGER4;SFRP1;RPS6KA3;FREM1;SMAD9
go response to abiotic stimulus	0.00318686	0.0171369	KIT;SFRP1;MEIS2;MME;PTGIS;STAC;KCNA1;EGFR;PTGER4;FOXP2;CAV1;PDE2A;EPHB1
go response to interleukin 1	0.00339077	0.0178957	PTGIS;PTGER4;PRKCA;SFRP1
go biological adhesion	0.0033791	0.0178957	EPHB1;BOC;CLDN11;AOC3;FREM1;PTGER4;PPAP2B;PGM5;EGFR;PRKCA;FBLN5;KIT;LEPR
go negative regulation of epithelial cell proliferation	0.00349859	0.0182954	CAV1;SFRP1;CAV2;ATOH8
go positive regulation of epithelial cell differentiation	0.00361449	0.018413	ADAMTS9;ATOH8;TMEM100
go circulatory system process	0.00359856	0.018413	ANK2;FOXC1;CAV1;PDE2A;MEOX2;SCN4B;MME
go transmembrane receptor protein serine threonine kinase signaling pathway	0.00361799	0.018413	RGMA;SMAD9;TMEM100;CHRDL1;ATOH8
go stem cell differentiation	0.0037001	0.0186642	SFRP1;FOXC1;TAL1;KIT;TMEM100
go muscle tissue development	0.00378358	0.0189179	CAV2;FOXP2;MEOX2;NGFR;CAV1;FOXC1
go muscle organ development	0.00391939	0.0194141	NGFR;CAV1;FOXC1;MEOX2;CAV2;FOXP2
go positive regulation of cell proliferation	0.00398499	0.0194141	EGFR;PRKCA;PPP1R16B;CAV2;FOXP2;SFRP1;PTGER4;KIT;PRKD1;PTGFR;CAV1
go vasculogenesis	0.0039847	0.0194141	CAV1;TMEM100;QKI
go regulation of epithelial cell differentiation	0.00419479	0.020263	TMEM100;ATOH8;ADAMTS9;CAV1
go epithelium development	0.00447772	0.0214479	RSPO3;FOXC1;PDE2A;SPRY1;SFRP1;KIT;MET;PPP1R16B;SMAD9;TMEM100;MEOX2;EGFR
go somitogenesis	0.00458189	0.0215841	FOXC1;MEOX2;SFRP1
go regulation of tissue remodeling	0.00458189	0.0215841	PTGER4;LEPR;SFRP1
go kidney epithelium development	0.00470759	0.0216397	FOXC1;SFRP1;SMAD9;SPRY1
go regulation of ion homeostasis	0.00469382	0.0216397	PRKD1;ANK2;NGFR;CAV1;PTGER4
go negative regulation of hydrolase activity	0.00467686	0.0216397	PROS1;SPRY1;ITIH5;NGFR;LEPR;RPS6KA3;TFPI
go negative regulation of cellular response to transforming growth factor beta stimulus	0.0050085	0.0223035	CAV1;PRDM16;CAV2
go negative regulation of transforming growth factor beta receptor signaling pathway	0.0050085	0.0223035	CAV2;CAV1;PRDM16
go regulation of inflammatory response	0.0048921	0.0223035	PTGER4;PDE2A;IL33;PROS1;PTGIS;CFH
go regulation of reactive oxygen species biosynthetic process	0.0050085	0.0223035	EGFR;PTGIS;CAV1
go regulation of transmembrane receptor protein serine threonine kinase signaling pathway	0.00509818	0.022316	CAV2;PRDM16;CHRDL1;SFRP1;CAV1
go negative regulation of establishment of protein localization	0.00509818	0.022316	PTGER4;PDE2A;SFRP1;IL33;MDFIC
go cellular response to cytokine stimulus	0.00512876	0.022316	MID1;MME;LEPR;SFRP1;PTGER4;KIT;PTGIS;NGFR;PDE2A
go positive regulation of response to external stimulus	0.00522431	0.0225471	PDE2A;PRKCA;IL33;PRKD1;PTGER4;MET
go regulation of camp metabolic process	0.00526099	0.0225471	GNAL;PRKCA;PTGER4;PDE2A
go somatic stem cell population maintenance	0.0054583	0.0230461	SFRP1;KIT;PRDM16
go regulation of cardiac conduction	0.0054583	0.0230461	ANK2;CAV1;ABCC9
go regulation of tyrosine phosphorylation of stat protein	0.00593163	0.0248605	PTGER4;KIT;CAV1
go locomotion	0.00618974	0.0257529	DPYSL2;AMOTL1;PPAP2B;MET;NGFR;CAV1;FOXC1;BOC;PROS1;EPHB1;CAV2;KIT;EGFR
go regulation of hemopoiesis	0.00651833	0.0267298	MEIS2;SFRP1;PRDM16;TAL1;PRKCA;FOXC1
go regulation of anion transport	0.00649512	0.0267298	CLCN4;LRRC8C;DPYSL2;ACSL4
go negative regulation of cell death	0.00677992	0.027604	PRKCA;EGFR;FOXC1;CAV1;PTGFR;NGFR;PRKD1;MET;KIT;RPS6KA3;SFRP1
go regulation of heart contraction	0.00696437	0.0279556	ANK2;SCN4B;CAV1;ABCC9;CELF2
go cellular response to ketone	0.00695014	0.0279556	SFRP1;GNG2;PTGER4
go negative regulation of map kinase activity	0.00721994	0.0287788	SPRY1;SFRP1;CAV1
go positive regulation of cell growth	0.00772115	0.0296507	RPS6KA3;SFRP1;EGFR;ACSL4
go response to transforming growth factor beta	0.00772115	0.0296507	SFRP1;CAV1;PDE2A;SMAD9
go lipid metabolic process	0.0077508	0.0296507	CAV1;ACSL4;PRKD1;PPAP2B;QKI;LPPR4;FAM126A;EGFR;LPCAT2;PTGIS;LEPR;KIT;ABCD2
go cellular component morphogenesis	0.00767602	0.0296507	BOC;TMEM100;EGFR;EPHB1;TAL1;DPYSL2;LPPR4;MET;SFRP1;ANK2;NGFR
go positive regulation of protein modification process	0.00753338	0.0296507	KIT;PPP1R16B;CAV2;MDFIC;PRKCA;EGFR;CCND2;NGFR;CAV1;PRKD1;PPAP2B;PTGER4;MID1
go regulation of map kinase activity	0.00757564	0.0296507	CAV1;EGFR;SPRY1;SFRP1;KIT;MDFIC
go tissue morphogenesis	0.00808276	0.0305111	TAL1;EGFR;TMEM100;FOXC1;RSPO3;SPRY1;MET;SFRP1
go regulation of bmp signaling pathway	0.00806632	0.0305111	CAV1;CHRDL1;SFRP1
go embryo development	0.00825663	0.0309624	ATOH8;TAL1;MEOX2;TMEM100;EGFR;SFRP1;PPAP2B;KIT;RSPO3;FOXC1;ACSL4
go somite development	0.00836088	0.0311484	FOXC1;MEOX2;SFRP1
go positive regulation of growth	0.0087974	0.0325618	EGFR;ACSL4;PTGER4;RPS6KA3;SFRP1
go cellular response to mechanical stimulus	0.0089688	0.032982	CAV1;PTGER4;PDE2A
go regulation of erk1 and erk2 cascade	0.00910633	0.0332731	EPHB1;CAV1;PRKCA;SPRY1;EGFR
go regulation of hydrolase activity	0.00935766	0.0339737	TFPI;EGFR;ITIH5;CAV2;KIT;RPS6KA3;LEPR;SFRP1;RGL1;PROS1;PRKD1;SPRY1;CAV1;NGFR
go regulation of homeostatic process	0.00961721	0.0344768	LEPR;PTGER4;PRKD1;ANK2;NGFR;CAV1;TAL1
go negative regulation of peptidase activity	0.00958367	0.0344768	PROS1;ITIH5;RPS6KA3;NGFR;TFPI
go regulation of cyclic nucleotide metabolic process	0.00993999	0.0347595	PDE2A;PTGER4;PRKCA;GNAL
go cell proliferation	0.00978046	0.0347595	MET;KIT;GNG2;FOXC1;PRKD1;KCNA1;EPHB1;ATOH8;EGFR
go cardiac conduction	0.00992813	0.0347595	ANK2;SCN4B;CAV1
go regulation of organ morphogenesis	0.00991132	0.0347595	SPRY1;FOXP2;SFRP1;RSPO3;FOXC1
go response to endogenous stimulus	0.0100994	0.0351014	EGFR;GNG2;SFRP1;LEPR;KIT;SMAD9;CAV2;RGMA;CHRDL1;TMEM100;PTGFR;CAV1;PDE2A;PTGER4;DPYSL2
go negative regulation of myeloid cell differentiation	0.0102607	0.0354459	MEIS2;PRDM16;SFRP1
go second messenger mediated signaling	0.0103834	0.0356537	PDE2A;PTGFR;ANK2;EGFR
go heart process	0.0105996	0.0361783	ANK2;SCN4B;CAV1
go regulation of membrane potential	0.0107542	0.0364876	NGFR;ANK2;CAV1;SCN3A;KCNA1;SCN4B
go cellular process involved in reproduction in multicellular organism	0.0111187	0.0372805	SFRP1;FOXC1;PPAP2B;KIT;QKI
go ossification	0.0111187	0.0372805	EGFR;FOXC1;SFRP1;IGSF10;CHRDL1
go cognition	0.0112991	0.0374446	MEIS2;FOXP2;AFF2;EGFR;KIT
go regulation of heart rate	0.0112968	0.0374446	CAV1;SCN4B;ANK2
go cellular response to interleukin 1	0.0116552	0.037718	SFRP1;PTGER4;PTGIS
go regulation of coagulation	0.01202	0.037718	PRKCA;CAV1;PROS1
go long chain fatty acid metabolic process	0.0116552	0.037718	QKI;PTGIS;ACSL4
go calcium mediated signaling	0.01202	0.037718	ANK2;EGFR;PTGFR
go glycerolipid metabolic process	0.0119459	0.037718	KIT;LPCAT2;EGFR;ACSL4;FAM126A;CAV1
go establishment of cell polarity	0.01202	0.037718	SPRY1;AMOTL1;EPHB1
go protein phosphorylation	0.0120433	0.037718	CAV1;PRKD1;RPS6KA3;KIT;MET;PTGER4;SMAD9;MDFIC;EPHB1;PRKCA;EGFR
go negative regulation of catalytic activity	0.0117843	0.037718	PROS1;PRKCA;ITIH5;TFPI;SPRY1;CAV1;NGFR;RPS6KA3;LEPR;SFRP1
go positive regulation of response to wounding	0.0115473	0.037718	PPAP2B;PDE2A;PTGER4;IL33
go tissue remodeling	0.0116552	0.037718	RSPO3;CAV1;FOXC1
go negative regulation of nitrogen compound metabolic process	0.0122665	0.0379734	BACH2;ATOH8;PDE2A;CAV1;FOXP2;QKI;PRKCA;TAL1;FOXN3;PRDM16;PTGIS;TLE4;MDFIC;MEIS2;SFRP1
go segmentation	0.0123913	0.0379734	MEOX2;SFRP1;FOXC1
go positive regulation of camp metabolic process	0.0123913	0.0379734	GNAL;PTGER4;PRKCA
go negative regulation of protein metabolic process	0.0122451	0.0379734	RPS6KA3;SFRP1;PPP1R16B;TFPI;ITIH5;EGFR;QKI;PPAP2B;CAV1;NGFR;SPRY1;PROS1
go metal ion transport	0.0125285	0.0381883	ABCC9;KCNA1;SCN4B;KCNA6;SCN3A;PDE2A;CAV1;ANK2
go morphogenesis of a branching structure	0.0127921	0.0385795	SPRY1;MET;RSPO3;SFRP1
go regulation of cell proliferation	0.0127701	0.0385795	EGFR;PRKCA;TAL1;CAV2;PPP1R16B;KIT;SFRP1;ATOH8;FOXP2;PTGER4;PRKD1;SPRY1;CAV1;NGFR;PTGFR
go positive regulation of mapk cascade	0.0131795	0.0390324	CAV2;MDFIC;KIT;EGFR;MID1;NGFR;PRKCA
go regulation of immune system process	0.0132446	0.0390324	PTGER4;FOXC1;CAV1;RFTN2;IL33;PROS1;KIT;RPS6KA3;SFRP1;MEIS2;PRDM16;TAL1;PRKCA;CFH
go regulation of protein serine threonine kinase activity	0.0131795	0.0390324	SFRP1;KIT;CCND2;MDFIC;CAV1;EGFR;SPRY1
go transmembrane transport	0.0132847	0.0390324	ABCD2;CLCN4;SCN3A;SLC16A7;ABCA9;KCNA1;ABCC9;SV2B;LRRC8C;PDE2A;SCN4B;KCNA6
go cellular response to abiotic stimulus	0.0132133	0.0390324	CAV1;PDE2A;MME;SFRP1;PTGER4
go phospholipid metabolic process	0.0135631	0.0394438	EGFR;LPCAT2;FAM126A;LPPR4;PPAP2B;KIT
go regulation of calcium ion transport into cytosol	0.0135446	0.0394438	PRKD1;CAV1;ANK2
go regulation of intracellular signal transduction	0.0145898	0.0422142	NGFR;RHOJ;CAV1;SPRY1;PRKD1;PTGER4;EPHB1;TMEM100;MID1;SFRP1;KIT;CAV2;PPP1R16B;MDFIC;PRKCA;EGFR
go canonical wnt signaling pathway	0.0147571	0.0424827	CAV1;PPAP2B;SFRP1
go myeloid leukocyte differentiation	0.0151746	0.0434648	KIT;PDE2A;TAL1
go hematopoietic progenitor cell differentiation	0.0155986	0.043799	KIT;TAL1;SFRP1
go gland morphogenesis	0.0155986	0.043799	CAV1;SFRP1;EGFR
go regulation of transforming growth factor beta receptor signaling pathway	0.0155986	0.043799	CAV1;PRDM16;CAV2
go regulation of cellular response to transforming growth factor beta stimulus	0.0155986	0.043799	CAV2;PRDM16;CAV1
go phosphate containing compound metabolic process	0.0161074	0.045006	LPPR4;PPAP2B;MET;PTGER4;PRKD1;CAV1;PDE2A;PTPRB;EPHB1;MDFIC;SMAD9;FMO2;KIT;RPS6KA3;LPCAT2;EGFR;FAM126A;PRKCA
go ion transport	0.0163419	0.0454384	ABCD2;CLCN4;SCN3A;SLC16A7;KCNA1;ABCC9;LRRC8C;PDE2A;CAV1;ANK2;ACSL4;SCN4B;KCNA6
go lipid phosphorylation	0.0164666	0.045563	KIT;FAM126A;EGFR
go response to ketone	0.0167235	0.0456096	GNG2;SFRP1;CAV1;PTGER4
go neurogenesis	0.0167198	0.0456096	EPHB1;BOC;ACSL4;PRKD1;NGFR;CAV1;LPPR4;DPYSL2;PPAP2B;TAL1;KCNA1;PRDM16;SFRP1;KIT
go multi organism reproductive process	0.0166652	0.0456096	CLDN11;PPAP2B;PTGER4;KIT;QKI;LEPR;FOXC1;PTGFR;PTGIS;ACSL4
go reproduction	0.0171448	0.0465358	PTGER4;QKI;PPAP2B;PTGFR;RSPO3;FOXC1;ACSL4;CLDN11;LEPR;SFRP1;KIT;PTGIS;EGFR
go movement of cell or subcellular component	0.0175574	0.0472427	CAV1;FOXC1;NGFR;ANK2;DPYSL2;PPAP2B;AMOTL1;PROS1;EPHB1;BOC;SCN4B;KIT;EGFR
go peptidyl tyrosine modification	0.0176539	0.0472427	KIT;MET;EPHB1;EGFR
go multicellular organism reproduction	0.0176498	0.0472427	CLDN11;PTGIS;ACSL4;FOXC1;PPAP2B;PTGER4;KIT;QKI;SFRP1
go regulation of peptidase activity	0.0178536	0.047554	TFPI;RPS6KA3;NGFR;ITIH5;CAV1;PROS1
go regulation of protein modification process	0.0180478	0.0478477	KIT;SFRP1;MDFIC;CAV2;PPP1R16B;PRKCA;EGFR;CCND2;CAV1;NGFR;PRKD1;SPRY1;PTGER4;PPAP2B;EPHB1;MID1
go regulation of cell growth	0.0182661	0.0482021	DPYSL2;RPS6KA3;SFRP1;ACSL4;FBLN5;EGFR
CGP: chemical and genetic perturbations
smid breast cancer normal like up	2.81015e-23	1.18588e-20	CAV1;MET;LEPR;FMO2;FOXN3;CHRDL1;PDE2A;SFRP1;AOC3;ANK2;TFPI;SLC16A7;PPP1R16B;TLE4;MEOX2;ITIH5;MME;PPAP2B;MAP7D3;CFH;PTGER4;SPARCL1;PROS1;CELF2;FAM49A;IL33;FBLN5;KIT;ARL4C
smid breast cancer luminal b dn	3.5604e-21	7.51245e-19	SV2B;PTGER4;PROS1;EGFR;SFRP1;FBLN5;FAM49A;IL33;PPP1R16B;FAM171A1;PTGFR;CLCN4;ANK2;TFPI;CHRDL1;MET;TMEM100;MID1;MEOX2;CAV1;MME;ARL4C;PPAP2B;LEPR;CAV2;PTGIS;FMO2;KIT;FOXC1
charafe breast cancer luminal vs mesenchymal dn	2.47023e-16	3.47479e-14	KLHL29;CAV2;FAM126A;GNG2;CORO2B;CAV1;MID1;SFRP1;SMAD9;TFPI;EGFR;MDFIC;PROS1;MET;FOXC1;MAML2;SLC16A7;QKI;PRKCA;CCDC50;SDPR;FAM171A1;CCDC82
liu prostate cancer dn	4.78263e-16	5.04568e-14	PPAP2B;CHRDL1;KLHL29;CCND2;ANK2;CAV1;MME;MET;GNAL;CAV2;TMEM100;CCDC50;IL33;C2orf88;PGM5;ANGPTL1;RHOJ;PPP1R12B;KIT;RASL12;AOC3;ITIH5;FBLN5
lim mammary stem cell up	1.03607e-15	8.74441e-14	CCND2;PROS1;EPHB1;CPNE8;MME;LRRC8C;NGFR;RASL12;KLHL29;CAV1;SDPR;RHOJ;AKAP2;ZC3H12B;STAC;SCN4B;LRCH2;PPP1R16B;EGFR;QKI;EBF3;PPAP2B;AMOTL1
lim mammary luminal mature dn	1.79851e-13	1.26495e-11	SFRP1;SPARCL1;C2orf88;RASL12;EGFR;TLE4;AKAP2;DPYSL2;FAM49A;MEIS2;FAM171A1;FOXN3
cui tcf21 targets 2 dn	1.11418e-12	6.71691e-11	PTPRB;TLE4;FOXC1;PPP1R16B;FAM13C;QKI;DPYSL2;EPHB1;AKAP2;CCDC82;CELF2;PABPC4L;AMOTL1;CYYR1;PRKCA;ACSL4;CPNE8;PPAP2B;PDE2A;CAV2;FAM49A;PTGER4;SDPR;FOXP2;PROS1
sabates colorectal adenoma dn	3.12782e-10	1.64993e-08	C2orf88;CHRDL1;SFRP1;FAM13C;ANK2;ANGPTL1;MEOX2;AOC3;RSPO3;SV2B;CFH;CPNE8;TMEM100;ITIH5
delys thyroid cancer dn	4.41214e-09	2.06881e-07	TAL1;ITIH5;CHRDL1;KIT;MEIS2;TFPI;MEOX2;FBLN5;FMO2;SFRP1;AOC3;TLE4
boquest stem cell cultured vs fresh up	8.83293e-09	3.7275e-07	TFPI;ANK2;IL33;CELF2;FMO2;RASL12;TMEM100;MET;PPP1R12B;CFH;AOC3;EGFR;PRKD1;SPRY1;CHRDL1
huang dasatinib resistance up	1.04861e-08	4.02285e-07	MAML2;TFPI;CAV2;CCDC50;CAV1;MET;PALM2-AKAP2;EGFR
lee bmp2 targets up	1.23982e-08	4.36003e-07	CELF2;FMO2;MEIS2;GNG2;PGM5;NGFR;ARL4C;PTPRB;ABCA9;AOC3;ACSL4;RFTN2;FBLN5;RGMA;SV2B;LEPR;AFF2;RSPO3;PPP1R12B
charafe breast cancer luminal vs basal dn	1.58449e-08	5.14348e-07	CAV2;GNAL;MET;CAV1;EGFR;MME;RGL1;MAML2;SFRP1;MDFIC;KLHL29;CCDC82;MAP7D3;FAM171A1;TLE4
lindgren bladder cancer cluster 2b	1.91101e-08	5.76033e-07	LRRC8C;RGL1;FAM126A;DPYSL2;CAV1;ADAMTS9;PROS1;PPP1R16B;PALM2-AKAP2;CELF2;PPP1R12B;ARL4C;SPRY1;AOC3
vecchi gastric cancer early dn	5.1177e-08	1.43978e-06	TMEM100;LEPR;PRDM16;CFH;ANGPTL1;MDFIC;SDPR;ITIH5;PPAP2B;SLC16A7;SFRP1;CHRDL1;KIT
sweet lung cancer kras dn	8.05188e-08	2.12368e-06	RHOJ;CFH;CAV1;KIT;PTPRB;TFPI;PTGIS;LEPR;QKI;SPARCL1;MEOX2;GNG2;SDPR;PPAP2B
bertucci invasive carcinoma ductal vs lobular dn	1.47096e-07	3.65145e-06	SPARCL1;SFRP1;CCDC82;NGFR;CAV1;FOXN3
meissner brain hcp with h3k4me3 and h3k27me3	1.83173e-07	4.29438e-06	PTPRB;CLDN11;GNAL;PRDM16;PTGER4;ATOH8;PROS1;FOXC1;LPCAT2;EGFR;SFRP1;PEAR1;KIT;STAC;EBF3;MDFIC;PPAP2B;PGM5;RSPO3;PTGIS;SCN4B
benporath es with h3k27me3	3.23996e-07	7.19613e-06	KCNA1;SFRP1;NGFR;PTGFR;TAL1;ITIH5;PRKD1;EPHB1;SCN4B;PTGER4;RSPO3;FBLN5;ATOH8;FOXC1;MEOX2;CHRDL1;EBF3;LRCH2;CCDC50;SV2B;PGM5
schuetz breast cancer ductal invasive up	3.71279e-07	7.83399e-06	CELF2;ARL4C;MME;FOXN3;ACSL4;PROS1;CFH;TLE4;QKI;MEIS2;SPARCL1;CCND2
turashvili breast ductal carcinoma vs ductal normal dn	7.89188e-07	1.44799e-05	MET;SFRP1;MID1;SAMD5;SCN4B;CAV2;KIT;CLDN11;EGFR
inamura lung cancer scc dn	7.6885e-07	1.44799e-05	PGM5;CAV1;RASL12;AKAP2
verhaak aml with npm1 mutated dn	7.32774e-07	1.44799e-05	CCND2;KIT;SPRY1;FAM171A1;TFPI;DPYSL2;PPP1R16B;CAV1;MDFIC;PTGER4
davicioni targets of pax foxo1 fusions up	1.18075e-06	1.99311e-05	SCN3A;CAV1;MME;CAV2;ANK2;MET;FAM49A;CCND2;ARL4C;PRKCA
onder cdh1 targets 2 up	1.18075e-06	1.99311e-05	TFPI;PTGER4;RGL1;PTGFR;PPAP2B;MME;PRKCA;FOXN3;FBLN5;LEPR
boquest stem cell up	1.3598e-06	2.20706e-05	EGFR;PTGIS;CELF2;MME;ANK2;FBLN5;PTGFR;MEIS2;CHRDL1;CFH
wong adult tissue stem module	6.48721e-06	0.000101393	AOC3;TAL1;CAV1;PTGER4;SDPR;PPAP2B;KCNA1;SFRP1;STAC;FOXC1;IGSF10;ITIH5;MDFIC;PDE2A;KIT
benporath suz12 targets	7.29753e-06	0.000109984	TAL1;SFRP1;KCNA1;EBF3;PTGFR;LPPR4;AFF2;EPHB1;LRRC8C;MID1;SCN4B;PTGER4;PGM5;SV2B;CAV2;NGFR;LRCH2;ATOH8
dacosta uv response via ercc3 dn	9.63704e-06	0.000140235	PPAP2B;EGFR;RPS6KA3;CAV2;FAM171A1;SLC16A7;MEIS2;ACSL4;FOXN3;TLE4;RGL1;QKI;MDFIC;MID1;PRKCA;TFPI
benporath eed targets	1.03192e-05	0.000145157	KCNA1;PTGER4;TAL1;MID1;LRCH2;EPHB1;AFF2;SFRP1;FOXC1;PTGFR;EGFR;ATOH8;SCN4B;RSPO3;SV2B;MEOX2;BACH2;PGM5
piccaluga angioimmunoblastic lymphoma up	1.49283e-05	0.000203217	IL33;PPAP2B;ADAMTS9;RSPO3;SPARCL1;CAV2;RGL1;ANK2
riggi ewing sarcoma progenitor up	1.5855e-05	0.000209088	SAMD5;CCND2;NGFR;PTGER4;KIT;CYYR1;TSPAN11;ADAMTS3;EPHB1;SV2B;FREM1
ingram shh targets dn	2.10874e-05	0.000269664	CAV2;AOC3;MME;PGM5;SFRP1
corre multiple myeloma up	3.3109e-05	0.0003992	TFPI;PTGIS;CLDN11;CLCN4;RHOJ
west adrenocortical tumor dn	3.2484e-05	0.0003992	IL33;MEIS2;CFH;PTGER4;FMO2;FBLN5;PPAP2B;PTGIS;CHRDL1;SV2B;NGFR;LEPR
smid breast cancer basal up	3.49139e-05	0.000409269	ARL4C;MET;MID1;SFRP1;EGFR;FOXC1;PTGFR;TMEM100;QKI;FAM171A1;KIT;PRKCA;CLCN4
gentile uv response cluster d6	4.12919e-05	0.000470951	QKI;TLE4;ARL4C;MEIS2
schaeffer prostate development 6hr up	4.26908e-05	0.000474092	SDPR;RHOJ;EGFR;SPARCL1;CAV1;PTPRB;AOC3
riggi ewing sarcoma progenitor dn	4.93624e-05	0.000529915	PTGIS;PTGFR;GNG2;EGFR;MME;CLDN11;PPAP2B
pasini suz12 targets dn	5.02289e-05	0.000529915	ARL4C;GNG2;CAV2;RPS6KA3;ACSL4;AMOTL1;DPYSL2;BACH2;CAV1
plasari tgfb1 targets 10hr dn	5.20523e-05	0.000535758	FOXC1;EBF3;FOXP2;RSPO3;SDPR;MEIS2;PPAP2B;CELF2
pangas tumor suppression by smad1 and smad5 up	7.43394e-05	0.000746934	CELF2;RGMA;MEIS2;ANGPTL1;CAV2;FBLN5
perez tp63 targets	9.05079e-05	0.000888241	QKI;NGFR;KIT;FOXN3;PPP1R16B;CELF2;SMAD9;KLHL29;PPAP2B
schaeffer prostate development 48hr dn	9.78459e-05	0.000938432	SAMD5;RHOJ;PABPC4L;ABCC9;EPHB1;FAM126A;EBF3;FAM49A;SPARCL1;ARL4C
lindgren bladder cancer cluster 2a dn	0.000107643	0.0010068	ARL4C;DPYSL2;CCDC50;CELF2;ACSL4;AOC3
tseng adipogenic potential dn	0.000109746	0.0010068	EBF3;SPARCL1;PPAP2B;AOC3
mikkelsen npc icp with h3k4me3	0.000125365	0.00112562	RFTN2;RHOJ;SPARCL1;TSPAN11;GNG2;TMEM100;ANK2;ABCD2;ABCA9;SDPR
doane breast cancer esr1 dn	0.000129781	0.00114099	SFRP1;EGFR;FOXC1;MID1
wang smarce1 targets dn	0.000155051	0.00133533	CYYR1;SDPR;PTGER4;CAV2;MID1;RSPO3;TLE4;CAV1;EGFR
mahadevan imatinib resistance dn	0.000162748	0.00137359	PTGIS;MEOX2;KIT
chandran metastasis dn	0.000199089	0.00164737	FOXN3;ITIH5;CAV2;PGM5;PPP1R12B;BOC;RASL12;SFRP1
zirn tretinoin response wt1 up	0.00024987	0.00202779	TAL1;KIT;CLDN11
zheng glioblastoma plasticity dn	0.000271508	0.00216182	KCNA6;EPHB1;PGM5;CAV1
davicioni pax foxo1 signature in arms up	0.000290052	0.00226578	PRKCA;MET;ANK2;ARL4C
senese hdac3 targets up	0.000295303	0.00226578	RSPO3;MET;FOXC1;CCND2;FAM126A;PTPRB;ARL4C;LEPR;GNG2;SFRP1
elvidge hypoxia up	0.000311277	0.0023457	PRKCA;EGFR;CAV1;SPRY1;MET;DPYSL2
ren alveolar rhabdomyosarcoma dn	0.000360847	0.00267153	PPAP2B;FBLN5;CAV1;PRKCA;EGFR;PRKD1;CAV2;ARL4C;ACSL4
wamunyokoli ovarian cancer grades 1 2 dn	0.000373393	0.00271676	SPRY1;CELF2;RGL1;CAV1
zheng glioblastoma plasticity up	0.000386997	0.00276801	CHRDL1;SPRY1;CPNE8;PPAP2B;CCND2;SPARCL1;CLDN11
boyault liver cancer subclass g5 dn	0.000406262	0.00285738	CELF2;ARL4C;PTGER4
turashvili breast ductal carcinoma vs lobular normal dn	0.000472594	0.00326942	SFRP1;BACH2;FAM126A;CAV1
wamunyokoli ovarian cancer lmp dn	0.000595837	0.00375894	SPRY1;CAV1;CELF2;PROS1;RGL1;CCDC50
theodorou mammary tumorigenesis	0.000614613	0.00375894	RSPO3;PROS1;PTGIS
benporath prc2 targets	0.000606462	0.00375894	SCN4B;TAL1;PTGER4;SV2B;ATOH8;LRCH2;KCNA1;PGM5;PTGFR;SFRP1;EPHB1
wang immortalized by hoxa9 and meis1 up	0.000614613	0.00375894	RHOJ;CCND2;PDE2A
yagi aml fab markers	0.000579626	0.00375894	PROS1;STAC;CFH;CLCN4;ADAMTS3;CAV1
iwanaga carcinogenesis by kras pten dn	0.000566203	0.00375894	RHOJ;CAV2;CPNE8;SV2B;SDPR;ABCD2;SPARCL1;MEIS2
boquest stem cell cultured vs fresh dn	0.000614613	0.00375894	PTGER4;SPARCL1;ITIH5
valk aml cluster 10	0.000614613	0.00375894	PPP1R16B;CHRDL1;SPRY1
elvidge hypoxia by dmog up	0.000650622	0.00386707	EGFR;CAV1;MET;SPRY1;PRKCA
acevedo liver cancer with h3k9me3 up	0.000650622	0.00386707	ANK2;MAML2;GNG2;AMOTL1;MME
yao temporal response to progesterone cluster 0	0.000689245	0.00403974	MET;CFH;PROS1;ITIH5
wang smarce1 targets up	0.000732195	0.00423269	CFH;LPCAT2;RHOJ;BOC;SAMD5;PROS1;GNG2
yang bcl3 targets up	0.000747346	0.00426189	ABCC9;CLDN11;SCN4B;MME;ANGPTL1;RSPO3;CCND2;IGSF10
basaki ybx1 targets dn	0.000846534	0.00436565	MET;TFPI;SPRY1;C2orf88;MEIS2;PRKD1;PROS1;CCDC50
provenzani metastasis dn	0.000827611	0.00436565	ARL4C;FOXN3;EGFR;FAM171A1;CCND2
manalo hypoxia up	0.000840368	0.00436565	PTPRB;PTGIS;LEPR;FAM171A1;CELF2;ARL4C
haddad b lymphocyte progenitor	0.000848301	0.00436565	SCN3A;MME;CAV1;CORO2B;FAM171A1;TLE4;BACH2
lindvall immortalized by tert dn	0.000840472	0.00436565	PPAP2B;CELF2;AKAP2;ARL4C
martinez rb1 targets up	0.000834272	0.00436565	CLDN11;ITIH5;CCND2;CAV2;QKI;PTGFR;LRRC8C;EGFR;CELF2;BACH2;FOXC1
hoelzel nf1 targets up	0.000800353	0.00436565	MAML2;SPARCL1;MET;ANK2;RPS6KA3
wang mll targets	0.000830878	0.00436565	EBF3;SLC16A7;FOXC1;SFRP1;MME;ABCA9;PTGFR
dacosta uv response via ercc3 common dn	0.000921131	0.00464321	FAM171A1;QKI;MID1;PALM2-AKAP2;MEIS2;TLE4;PRKCA;FOXN3;EGFR
nakayama soft tissue tumors pca2 dn	0.00092424	0.00464321	ITIH5;CHRDL1;AOC3;SFRP1
durand stroma s up	0.00110222	0.0054722	AKAP2;AOC3;BACH2;EBF3;PRKD1;PPAP2B;PEAR1
baelde diabetic nephropathy up	0.00115911	0.00568773	PTPRB;PDE2A;PPAP2B;PTGIS
browne hcmv infection 24hr dn	0.0011752	0.00570039	CAV1;MET;PRKCA;KIT;TFPI
senese hdac1 and hdac2 targets dn	0.00126939	0.00608732	TMEM100;TFPI;CAV1;SDPR;CELF2;STAC
jaatinen hematopoietic stem cell up	0.00133543	0.00626169	SCN3A;PRDM16;CYYR1;TFPI;KIT;CHRDL1;LRCH2
martinez rb1 and tp53 targets up	0.00133382	0.00626169	PTGFR;QKI;CCND2;EGFR;LRRC8C;IL33;CLDN11;CAV2;CELF2;ITIH5
pilon klf1 targets up	0.00146368	0.0067876	ABCC9;SV2B;RPS6KA3;FOXP2;FAM126A;ACSL4;AMOTL1;SDPR;PTPRB
bonome ovarian cancer survival suboptimal debulking	0.00148406	0.00680734	PPAP2B;FAM49A;SPARCL1;CAV2;LEPR;TLE4;CAV1;TFPI;MEOX2
dutertre estradiol response 24hr dn	0.00156792	0.00703896	MME;RGL1;TFPI;MID1;LPCAT2;PTGER4;QKI;PGM5;ARL4C
zwang class 1 transiently induced by egf	0.00156792	0.00703896	LRRC8C;CPNE8;ARL4C;PTGER4;FOXC1;MET;FAM126A;PALM2-AKAP2;RPS6KA3
papaspyridonos unstable aterosclerotic plaque dn	0.00161003	0.00715194	PTGIS;RASL12;EGFR
greshock cancer copy number up	0.0016945	0.00744874	PRDM16;CCND2;EGFR;TAL1;MAML2;KIT;MET
mullighan mll signature 1 dn	0.00173443	0.00746865	TAL1;TFPI;SPRY1;CAV1;PPP1R16B;FAM171A1
johnstone parvb targets 2 dn	0.00172495	0.00746865	SPRY1;CPNE8;LEPR;FAM126A;PRKCA;RHOJ;PPAP2B
ren alveolar rhabdomyosarcoma up	0.00188792	0.00804749	PPP1R16B;FOXN3;CELF2;PDE2A
rickman head and neck cancer a	0.00196018	0.00827196	RSPO3;PABPC4L;SFRP1;CLDN11
vecchi gastric cancer advanced vs early up	0.00235364	0.00983401	CPNE8;ARL4C;CAV2;QKI;FMO2
sasai resistance to neoplastic transfromation	0.00248814	0.0102941	SLC16A7;CAV1;FBLN5
perez tp53 targets	0.00260637	0.0106785	TSPAN11;CELF2;FAM49A;GNG2;MDFIC;FAM13C;AMOTL1;CLCN4;PEAR1;C2orf88;SPRY1;SMAD9;ITIH5;FOXC1
lee targets of ptch1 and sufu up	0.00278371	0.0112954	SFRP1;SDPR;CCND2
lu aging brain up	0.00281947	0.0113316	CAV1;IL33;SFRP1;TLE4;QKI;CAV2
midorikawa amplified in liver cancer	0.00293926	0.0115968	CAV2;CAV1;MET
chicas rb1 targets confluent	0.00294042	0.0115968	CAV2;CLDN11;CAV1;ARL4C;SFRP1;PEAR1;PTGIS;RHOJ;LPPR4
rickman head and neck cancer f	0.00310005	0.0118929	ANK2;CHRDL1;PTGIS
colina targets of 4ebp1 and 4ebp2	0.00308806	0.0118929	MME;FOXC1;PRKCA;CELF2;FOXP2;TFPI;PPAP2B
hoelzel nf1 targets dn	0.00308095	0.0118929	LEPR;BOC;PRKD1;FREM1
ikeda mir30 targets up	0.00349859	0.0133009	CELF2;CPNE8;CCND2;DPYSL2
lee neural crest stem cell dn	0.00383598	0.0140764	CHRDL1;ARL4C;SPRY1;QKI
dawson methylated in lymphoma tcl1	0.00379683	0.0140764	SAMD5;FOXC1;KLHL29
acevedo liver cancer with h3k27me3 up	0.00378358	0.0140764	SMAD9;LPPR4;LRCH2;LRRC8C;PRKD1;ITIH5
yoshimura mapk8 targets up	0.00380407	0.0140764	PRKCA;SV2B;NGFR;PDE2A;ABCC9;KCNA1;PTGFR;KCNA6;SCN3A;PTGER4;LEPR;ACSL4;GNAL;KIT;EGFR
rodrigues dcc targets dn	0.00395318	0.0143814	GNG2;CCND2;MID1;FOXN3
gobert oligodendrocyte differentiation dn	0.00417795	0.0150692	QKI;KCNA6;FOXP2;SLC16A7;FAM13C;PROS1;KCNA1;PRKCA;PPP1R12B;LRRC8C;RFTN2;KLHL29;PPP1R16B
perez tp53 and tp63 targets	0.00450046	0.0160949	NGFR;PPAP2B;PPP1R16B;SMAD9;CELF2
lee liver cancer myc dn	0.00458189	0.016113	EGFR;MEOX2;CFH
zhang gata6 targets dn	0.00458189	0.016113	SDPR;EGFR;TSPAN11
mullighan npm1 mutated signature 1 dn	0.00470759	0.0164182	ARL4C;PPP1R16B;PDE2A;FAM171A1
gottwein targets of kshv mir k12 11	0.00479232	0.0165767	TLE4;C2orf88;AMOTL1
davicioni rhabdomyosarcoma pax foxo1 fusion up	0.0050085	0.0171836	ANK2;FAM49A;MET
sengupta nasopharyngeal carcinoma with lmp1 up	0.00529988	0.0180367	FOXP2;TFPI;IGSF10;CFH;MEOX2;CCDC50;KIT
vanharanta uterine fibroid dn	0.005692	0.0189679	LEPR;MDFIC;TFPI
liu nasopharyngeal carcinoma	0.005692	0.0189679	EGFR;FOXC1;TAL1
smid breast cancer relapse in bone dn	0.00575331	0.0189679	SFRP1;ARL4C;PTGFR;EGFR;FOXC1;QKI
acevedo fgfr1 targets in prostate cancer model dn	0.00575331	0.0189679	RSPO3;FOXP2;CHRDL1;CCND2;SDPR;FMO2
rodrigues thyroid carcinoma anaplastic dn	0.00584045	0.019106	PPAP2B;LPCAT2;CFH;CAV2;PTPRB;ATOH8;SMAD9;CLDN11
ross aml of fab m7 type	0.00593163	0.019255	PROS1;SDPR;TAL1
tseng irs1 targets dn	0.00601195	0.0193667	AOC3;PPAP2B;SPARCL1;EBF3
amundson response to arsenite	0.00621628	0.0195766	LEPR;PRKCA;TLE4;SPARCL1;PTPRB
boquest stem cell dn	0.00621628	0.0195766	PTPRB;PDE2A;MET;SDPR;ADAMTS9
servitja liver hnf1a targets up	0.00617025	0.0195766	ABCD2;LEPR;PTGFR;SPARCL1
gentile uv high dose dn	0.00632051	0.0197574	MEIS2;ARL4C;MET;TLE4;PPAP2B;QKI
miyagawa targets of ewsr1 ets fusions dn	0.00658286	0.0204262	MME;EGFR;FAM126A;PPAP2B;MEIS2
gargalovic response to oxidized phospholipids grey dn	0.00668644	0.0205962	FOXC1;ATOH8;FAM49A
ruiz tnc targets dn	0.00700342	0.0214163	MET;EGFR;CAV2;CAV1
tcga glioblastoma copy number up	0.00721994	0.0216302	MET;CCND2;EGFR
kyng dna damage up	0.00722715	0.0216302	MET;EGFR;ADAMTS3;TAL1;RPS6KA3
phong tnf response via p38 complete	0.00722715	0.0216302	ARL4C;FOXC1;CAV1;MID1;PRKD1
kinsey targets of ewsr1 flii fusion dn	0.0076878	0.0226462	TFPI;FOXN3;BOC;FOXC1;ATOH8;SPARCL1
rodrigues thyroid carcinoma poorly differentiated dn	0.00772762	0.0226462	ANGPTL1;CCND2;PTGER4;PTPRB;PPAP2B;LEPR;GNAL;SMAD9;BOC;QKI
yauch hedgehog signaling paracrine up	0.00772115	0.0226462	LEPR;TSPAN11;TMEM100;SFRP1
onken uveal melanoma up	0.00800529	0.0229999	PPAP2B;ANK2;PRKCA;KIT;CELF2;MET;PTGER4;CCND2;SPARCL1;MEIS2
wei mir34a targets	0.00790786	0.0229999	KIT;ACSL4;PPP1R16B;MID1
lindvall immortalized by tert up	0.00806632	0.0229999	CAV1;MDFIC;PGM5
pedersen targets of 611ctf isoform of erbb2	0.00806632	0.0229999	TFPI;EGFR;MET
flechner biopsy kidney transplant ok vs donor up	0.0088024	0.0249303	SFRP1;TFPI;QKI;SPARCL1;ACSL4;DPYSL2;ANK2;RPS6KA3
yao hoxa10 targets via progesterone up	0.0089688	0.0252322	PROS1;SDPR;LEPR
foster tolerant macrophage up	0.00929833	0.0259861	MET;RGL1;LRRC8C;PPAP2B
chicas rb1 targets growing	0.00942268	0.0261603	CAV1;PPAP2B;MEIS2;PEAR1;CLDN11
lien breast carcinoma metaplastic vs ductal up	0.00992813	0.0272057	FAM126A;FOXC1;LRRC8C
chiang liver cancer subclass unannotated up	0.00992813	0.0272057	BACH2;LEPR;ABCA9
ruan response to tnf dn	0.0105996	0.0284907	AOC3;ABCD2;QKI
smid breast cancer luminal a up	0.0105996	0.0284907	CHRDL1;LEPR;ITIH5
kim glis2 targets up	0.0105996	0.0284907	CFH;IGSF10;SPARCL1
mullighan npm1 signature 3 dn	0.0110721	0.0292027	PDE2A;ARL4C;PPP1R16B;FAM171A1
kaab heart atrium vs ventricle up	0.0109404	0.0292027	CHRDL1;PDE2A;PTGIS;SFRP1;CFH
yagi aml with 11q23 rearranged	0.0110439	0.0292027	CCND2;TFPI;FOXC1;TAL1;RPS6KA3;QKI
mori small pre bii lymphocyte up	0.0112968	0.0292528	IGSF10;RHOJ;PTPRB
boylan multiple myeloma c d dn	0.0112991	0.0292528	KIT;CCND2;MDFIC;ARL4C;CORO2B
liu vav3 prostate carcinogenesis up	0.0112968	0.0292528	CFH;MME;CCND2
pasqualucci lymphoma by gc stage dn	0.0115473	0.0297132	PDE2A;BACH2;CCDC50;CELF2
zhang targets of ewsr1 fli1 fusion	0.0116552	0.0298089	DPYSL2;CAV2;CAV1
miyagawa targets of ewsr1 ets fusions up	0.011852	0.0301298	FBLN5;DPYSL2;KIT;NGFR;MAP7D3
sana tnf signaling dn	0.01202	0.0303738	SDPR;RHOJ;PPP1R16B
igarashi atf4 targets dn	0.0123913	0.0311258	ANK2;RPS6KA3;LEPR
turashvili breast lobular carcinoma vs ductal normal dn	0.0127692	0.0315123	SFRP1;FAM126A;PTGER4
bonci targets of mir15a and mir16 1	0.0127692	0.0315123	RSPO3;ADAMTS3;CCND2
dutertre estradiol response 6hr dn	0.0127692	0.0315123	MME;TFPI;PTGER4
rodwell aging kidney up	0.0133222	0.0326859	FAM49A;GNG2;ARL4C;CCND2;CELF2;TFPI;SPARCL1
takeda targets of nup98 hoxa9 fusion 16d up	0.0135787	0.0329322	PPP1R16B;KIT;ABCD2;PTGFR
yagi aml with t 8 21 translocation	0.0135631	0.0329322	DPYSL2;CAV1;CAV2;TFPI;KIT;FBLN5
chiang liver cancer subclass ctnnb1 up	0.0138475	0.0333923	MME;TMEM100;SPARCL1;SDPR
hoshida liver cancer subclass s3	0.0142481	0.034163	MME;EGFR;PROS1;SPARCL1;CFH
labbe wnt3a targets dn	0.0143464	0.0342043	CFH;ABCC9;CLDN11
martinez tp53 targets up	0.0144387	0.0342311	ITIH5;CCND2;CAV2;IL33;PTGFR;LRRC8C;CELF2;CLDN11
yamazaki tceb3 targets up	0.0146744	0.0345955	CCND2;KIT;TFPI;MDFIC
davicioni molecular arms vs erms dn	0.0152426	0.0357355	PPAP2B;PTGER4;RGL1;EGFR
hirsch cellular transformation signature dn	0.0164666	0.0381809	DPYSL2;SFRP1;CAV1
winzen degraded via khsrp	0.0164666	0.0381809	CAV2;PTGFR;PTGER4
okumura inflammatory response lps	0.0167235	0.0385646	PTGER4;RGL1;PPAP2B;FOXC1
heller silenced by methylation up	0.0169508	0.0388763	TFPI;ARL4C;PTGER4;FAM49A;PPP1R16B
gaussmann mll af4 fusion targets f up	0.0176539	0.0402699	EGFR;MME;SCN3A;SPRY1
ray tumorigenesis by erbb2 cdc25a up	0.0178187	0.0404273	ITIH5;CORO2B;CCND2
elvidge hif1a and hif2a targets dn	0.0182827	0.0412583	EGFR;DPYSL2;CAV1
wallace prostate cancer race up	0.018675	0.0419194	ITIH5;TLE4;CHRDL1;ARL4C;CELF2
berenjeno transformed by rhoa dn	0.018897	0.0421932	CELF2;SPARCL1;CAV1;PPAP2B;EBF3;AOC3
provenzani metastasis up	0.0192751	0.0425869	MET;PPAP2B;MME;RGL1
burton adipogenesis 6	0.0192751	0.0425869	QKI;AOC3;SDPR;ABCD2
labbe tgfb1 targets dn	0.0202059	0.0444109	CAV1;ACSL4;CAV2
hollmann apoptosis via cd40 up	0.0209858	0.0458861	PRKCA;FOXN3;DPYSL2;MEIS2
pal prmt5 targets up	0.0224196	0.0487684	PROS1;MET;RHOJ;CLCN4

## Sheet: luminal B
MSigDB_annotation	phyper_p_value	fdr	gene_annotated_in_geneset
Hallmark
hallmark epithelial mesenchymal transition	0.000264318	0.000528635	CALD1;MYLK;FERMT2;SNAI2
hallmark adipogenesis	0.00383376	0.00383376	LAMA4;SSPN;MYLK
KEGG
kegg vascular smooth muscle contraction	2.95316e-05	2.95316e-05	CALD1;CALCRL;MYLK;NPR2
GO_BP
go system process	5.84577e-06	0.000789179	PTPRM;NPR2;LMOD1;JAM3;PDE3A;MYLK;SHROOM4;SSPN;DGKI;SNAI2;HRH1;CALD1
go regulation of alcohol biosynthetic process	4.89118e-05	0.00330155	HRH1;SNAI2;FGF1
go cyclic nucleotide metabolic process	9.44251e-05	0.00419837	CALCRL;PDE3A;NPR2
go regulation of cellular component movement	0.000155495	0.00419837	FGF1;MYLK;LAMA4;SNAI2;CHST3;JAM3;PTPRM
go biological adhesion	0.000146685	0.00419837	LAMA4;SVEP1;PTPRM;JAM3;CD93;SSPN;FERMT2;SPON1
go regulation of response to external stimulus	0.000468586	0.00911823	CD93;SNAI2;MYLK;FGF1;CALCRL;JAM3;CHST3
go muscle contraction	0.000472797	0.00911823	LMOD1;SSPN;MYLK;CALD1
go xenophagy	0.000556677	0.00939392	CHST3;CD93;MYLK
go response to mitochondrial depolarisation	0.00102849	0.0106805	CD93;CHST3;MYLK
go mitophagy in response to mitochondrial depolarization	0.00102849	0.0106805	CD93;CHST3;MYLK
go muscle system process	0.000968194	0.0106805	MYLK;SSPN;LMOD1;CALD1
go regulation of multi organism process	0.000731879	0.0106805	PDE3A;CD93;CHST3;MYLK;NPR2
go macromitophagy	0.00102849	0.0106805	CHST3;CD93;MYLK
go regulation of defense response to virus by host	0.00115073	0.0110963	CHST3;CD93;MYLK
go cell development	0.00127136	0.0114423	PDE3A;CHST3;PTPRM;LMOD1;JAM3;SNAI2;ETV1;FERMT2
go tissue morphogenesis	0.00137611	0.0116109	MYLK;FGF1;SNAI2;PTPRM;FRZB
go wnt signaling pathway	0.00216816	0.0159624	ROR1;FERMT2;SNAI2;FRZB
go cellular component morphogenesis	0.00224656	0.0159624	SNAI2;ETV1;SHROOM4;FERMT2;LMOD1;PTPRM
go vascular process in circulatory system	0.00211447	0.0159624	PDE3A;HRH1;PTPRM
go circulatory system process	0.00249913	0.0160658	PTPRM;NPR2;HRH1;PDE3A
go blood vessel morphogenesis	0.0024744	0.0160658	CALCRL;FGF1;MYLK;JAM3
go organelle disassembly	0.00267504	0.016415	CD93;CHST3;MYLK
go anatomical structure formation involved in morphogenesis	0.00314581	0.0176952	FGF1;SNAI2;PTPRM;LMOD1;JAM3;CALCRL
go regulation of defense response to virus	0.00312668	0.0176952	CHST3;CD93;MYLK
go regulation of defense response	0.00595321	0.0299646	CALCRL;RFTN1;CHST3;CD93;MYLK
go vasculature development	0.00611008	0.0299646	FGF1;MYLK;JAM3;CALCRL
go response to growth factor	0.00634116	0.0299646	PDE3A;SNAI2;FERMT2;FGF1
go regulation of response to biotic stimulus	0.00558997	0.0299646	CD93;CHST3;MYLK
go regulation of organ morphogenesis	0.00643685	0.0299646	FGF1;SNAI2;ROR1
go cognition	0.00704183	0.0303909	SHROOM4;HRH1;DGKI
go cardiovascular system development	0.00720376	0.0303909	CALCRL;JAM3;SNAI2;MYLK;FGF1
go circulatory system development	0.00720376	0.0303909	SNAI2;MYLK;FGF1;CALCRL;JAM3
go cell morphogenesis involved in differentiation	0.00795968	0.0307016	ETV1;SNAI2;FERMT2;PTPRM
go regulation of system process	0.00785128	0.0307016	NPR2;PTPRM;CALCRL;HRH1
go cellular component disassembly	0.00785128	0.0307016	CD93;SNAI2;MYLK;CHST3
go macroautophagy	0.00835079	0.0313154	CHST3;MYLK;CD93
go regulation of small gtpase mediated signal transduction	0.00887621	0.0323862	ARHGAP28;SYDE1;DGKI
go phosphate containing compound metabolic process	0.00933458	0.0331623	NPR2;PTPRM;PDE3A;MYLK;CALCRL;ROR1;DGKI;FGF1
go neuron projection development	0.00989374	0.0331914	PTPRM;JAM3;CHST3;ETV1
go regulation of epithelial cell proliferation	0.0100804	0.0331914	PTPRM;FGF1;SNAI2
go organ morphogenesis	0.0096204	0.0331914	SNAI2;MYLK;FGF1;FRZB;PTPRM
go angiogenesis	0.0108666	0.0349283	CALCRL;JAM3;FGF1
go regulation of blood circulation	0.0111704	0.0350698	HRH1;PTPRM;NPR2
go cell projection organization	0.0115676	0.0354914	ETV1;MYLK;JAM3;PTPRM;CHST3
go carbohydrate derivative biosynthetic process	0.0129935	0.038133	CALCRL;SPON1;CHST3;NPR2
go movement of cell or subcellular component	0.0127593	0.038133	PTPRM;JAM3;CALD1;SNAI2;HRH1;ETV1
go negative regulation of multicellular organismal process	0.0173431	0.0498153	SNAI2;PTPRM;NPR2;CALCRL;FRZB
CGP: chemical and genetic perturbations
schuetz breast cancer ductal invasive up	2.96019e-12	3.07859e-10	ROR1;CD93;CALD1;FERMT2;JAM3;ETV1;LAMA4;PTPRM;SPON1;SSPN;SNAI2
liu prostate cancer dn	7.26707e-11	3.77887e-09	NPR2;LMOD1;CALD1;MYLK;SPON1;TSPAN18;LAMA4;FERMT2;SNAI2;SSPN;RBMS1
lim mammary stem cell up	4.06406e-08	1.40887e-06	MYLK;SNAI2;CALD1;LMOD1;JAM3;SYDE1;SVEP1;CHST3;FERMT2
charafe breast cancer luminal vs mesenchymal dn	3.86452e-07	8.31167e-06	CALD1;CHST3;RFTN1;PTPRM;SNAI2;MYLK;SYDE1;HRH1
smid breast cancer normal like up	3.99599e-07	8.31167e-06	LAMA4;MYLK;PELI2;NPR2;SVEP1;FRZB;LMOD1;RBMS1
kim wt1 targets up	8.71687e-07	1.51092e-05	FERMT2;CALD1;FGF1;SNAI2;CHST3;SYDE1
west adrenocortical tumor dn	1.39457e-06	2.07194e-05	SPON1;LRRC32;LMOD1;SYDE1;CALD1;MYLK;JAM3;SSPN
browne hcmv infection 24hr dn	3.16174e-06	4.11026e-05	LAMA4;SSPN;CALD1;PTPRM;FGF1
bertucci medullary vs ductal breast cancer dn	5.42032e-06	6.26348e-05	CALD1;FERMT2;NPR2;MYLK;SNAI2
acevedo fgfr1 targets in prostate cancer model dn	6.66535e-06	6.93197e-05	SSPN;NRN1;MYLK;LMOD1;CALD1;CD93
piccaluga angioimmunoblastic lymphoma up	1.60994e-05	0.000152212	CALD1;MYLK;FERMT2;CD93;LAMA4
smid breast cancer luminal b dn	1.76199e-05	0.000152706	FRZB;MYLK;FERMT2;SVEP1;CHST3;RBMS1;CALD1
lindgren bladder cancer cluster 2b	2.66076e-05	0.000212861	SVEP1;NRN1;JAM3;LAMA4;MYLK;ETV1
thum systolic heart failure up	3.73941e-05	0.000277785	JAM3;FGF1;TSPAN18;ETV1;HRH1;CALCRL
papaspyridonos unstable aterosclerotic plaque dn	4.26301e-05	0.000295568	LMOD1;JAM3;MYLK
lu aging brain up	5.04738e-05	0.00032808	FGF1;SPON1;CALD1;SSPN;FERMT2
charafe breast cancer luminal vs basal dn	5.9921e-05	0.000366575	CALD1;HRH1;CHST3;RBMS1;SNAI2;PTPRM
wang mll targets	7.42599e-05	0.000429057	SVEP1;PELI2;FRZB;PTPRM;ETV1
durand stroma s up	9.33861e-05	0.000511166	SNAI2;CALCRL;SVEP1;NPR2;ARHGAP28
kim wt1 targets 12hr up	0.000111741	0.000553383	MYLK;SNAI2;FERMT2;FGF1
browne hcmv infection 48hr dn	0.000111688	0.000553383	RBMS1;SSPN;ETV1;LMOD1;CHST3;SVEP1
tien intestine probiotics 6hr dn	0.000117266	0.000554347	RBMS1;SPON1;FERMT2;CALD1
gentile uv low dose dn	0.00015421	0.000697296	RFTN1;RBMS1;PTPRM
riggi ewing sarcoma progenitor dn	0.000168867	0.000731756	SPON1;SVEP1;LAMA4;ETV1
meissner brain hcp with h3k4me3 and h3k27me3	0.000183864	0.000764873	SVEP1;TSPAN18;HRH1;FRZB;PDE3A;SPON1;ARHGAP28;ROR1
chicas rb1 targets confluent	0.000196091	0.000784365	MYLK;SSPN;LMOD1;LAMA4;FRZB;ROR1
wamunyokoli ovarian cancer lmp dn	0.000226017	0.000870585	CALD1;LAMA4;RBMS1;FERMT2
sweet kras targets up	0.000304032	0.00112162	FERMT2;CHST3;CALD1
cairo hepatoblastoma classes dn	0.00031276	0.00112162	LMOD1;SVEP1;SPON1;MYLK
baelde diabetic nephropathy dn	0.000528511	0.00183217	FGF1;CALD1;MYLK;RBMS1;FERMT2
chen lvad support of failing heart up	0.000556677	0.00186756	CALD1;SNAI2;CHST3
onder cdh1 targets 2 up	0.000664446	0.00215945	FERMT2;ROR1;DGKI;JAM3
blalock alzheimers disease up	0.000839048	0.00264427	FGF1;SNAI2;CALD1;SSPN;LAMA4;CHST3;PDE3A;RBMS1;MYLK
wang smarce1 targets up	0.000893611	0.0027334	CALD1;RBMS1;ROR1;MYLK
zhu cmv all dn	0.00105224	0.00307031	MYLK;LAMA4;RBMS1
dutertre estradiol response 24hr dn	0.0010628	0.00307031	CALD1;SNAI2;RBMS1;FERMT2;RFTN1
dacosta uv response via ercc3 dn	0.00172021	0.00483517	CHST3;RBMS1;RFTN1;PTPRM;FERMT2;ROR1
massarweh tamoxifen resistance up	0.00178091	0.00487407	MYLK;RBMS1;NPR2;RFTN1;FERMT2
kim wt1 targets 8hr up	0.00211447	0.00549762	CHST3;SNAI2;FGF1
amundson poor survival after gamma radiation 2g	0.00211447	0.00549762	CALD1;CD93;SYDE1
vart kshv infection angiogenic markers up	0.00218956	0.00555401	CALCRL;FRZB;FGF1
ueda periferal clock	0.00226629	0.00561177	FERMT2;FGF1;RBMS1
vecchi gastric cancer advanced vs early up	0.0024654	0.00596282	RBMS1;CALD1;SNAI2
browne hcmv infection 18hr dn	0.0025899	0.00612159	MYLK;SSPN;LRRC32
lu ezh2 targets dn	0.00291835	0.00674462	SHROOM4;RFTN1;CALD1;MYLK
berenjeno transformed by rhoa dn	0.00317423	0.00717653	SNAI2;LAMA4;PTPRM;SSPN
ren alveolar rhabdomyosarcoma dn	0.00373142	0.00825676	MYLK;LAMA4;CALD1;RFTN1
wierenga stat5a targets dn	0.00422102	0.00914553	CD93;MYLK;JAM3
boquest stem cell dn	0.00469184	0.00938367	NRN1;CD93;PTPRM
sweet lung cancer kras dn	0.00453602	0.00938367	CALCRL;CD93;FERMT2;SSPN
han satb1 targets dn	0.00453602	0.00938367	HRH1;CHST3;PELI2;CALD1
zwang class 3 transiently induced by egf	0.00469184	0.00938367	FERMT2;RBMS1;HRH1
wong adult tissue stem module	0.00489447	0.00960425	FGF1;MYLK;FERMT2;SPON1;CALD1
senese hdac1 and hdac2 targets dn	0.00506507	0.00975494	CALD1;MYLK;FGF1
zhou inflammatory response live up	0.00524228	0.00991268	FERMT2;MAB21L1;SPON1;SYDE1
doane response to androgen dn	0.00593408	0.0110204	RBMS1;PELI2;RFTN1
rodwell aging kidney up	0.00606455	0.0110651	SPON1;TSPAN18;SVEP1;RFTN1
benporath es with h3k27me3	0.00663879	0.0113186	LMOD1;DGKI;SNAI2;MAB21L1;NRN1;SPON1
kayo aging muscle up	0.00636351	0.0113186	NPR2;FRZB;CALCRL
meissner npc hcp with h3k4me2	0.00653019	0.0113186	HRH1;ARHGAP28;NPR2;RFTN1
plasari tgfb1 targets 10hr dn	0.00658504	0.0113186	LAMA4;CD93;ARHGAP28
pilon klf1 targets up	0.00747959	0.0125464	MYLK;CALD1;RBMS1;FERMT2
boquest stem cell up	0.00776173	0.012813	SVEP1;ROR1;SSPN
rozanov mmp14 targets up	0.00809519	0.0131547	CALD1;MYLK;LAMA4
cui tcf21 targets 2 dn	0.00862937	0.013807	CALCRL;RBMS1;PELI2;FERMT2;ARHGAP28
horiuchi wtap targets up	0.0105677	0.0164036	PTPRM;LRRC32;RFTN1
wakabayashi adipogenesis pparg rxra bound 8d	0.0105379	0.0164036	SSPN;SNAI2;LAMA4;MYLK;RBMS1
chandran metastasis dn	0.0111704	0.0170841	MYLK;SSPN;JAM3
phong tnf response not via p38	0.0158199	0.0238445	ETV1;SYDE1;CALD1
smid breast cancer basal up	0.0168365	0.0250142	RBMS1;CHST3;MYLK;CALD1
gruetzmann pancreatic cancer up	0.0182939	0.0264245	LAMA4;CALD1;MYLK
colina targets of 4ebp1 and 4ebp2	0.0181586	0.0264245	NRN1;SSPN;SVEP1
martinez rb1 targets up	0.0192412	0.0274121	CALD1;RBMS1;PDE3A;SPON1
blalock alzheimers disease incipient up	0.0227709	0.0320023	SSPN;LAMA4;CALD1
gobert oligodendrocyte differentiation dn	0.0232355	0.0322199	MYLK;JAM3;RBMS1;PTPRM;ARHGAP28
mikkelsen es icp with h3k4me3	0.0236709	0.0323918	ETV1;SSPN;CALD1;LMOD1
lee bmp2 targets up	0.0274634	0.0370935	SNAI2;SPON1;PELI2;NPR2
nuytten nipp1 targets up	0.0296788	0.0391145	PTPRM;FGF1;FERMT2;CALD1
bruins uvc response late	0.029712	0.0391145	SVEP1;LAMA4;RFTN1;PTPRM;RBMS1
mikkelsen npc icp with h3k4me3	0.031149	0.0404937	SSPN;ETV1;CALD1
dacosta uv response via ercc3 common dn	0.0364628	0.0468164	RBMS1;RFTN1;FERMT2
acevedo methylated in liver cancer dn	0.0381165	0.0483429	HRH1;FGF1;SVEP1;MAB21L1

## Sheet: HER2_enriched
MSigDB_annotation	phyper_p_value	fdr	gene_annotated_in_geneset
Hallmark
hallmark epithelial mesenchymal transition	1.57603e-06	1.57603e-06	LAMC1;TIMP3;MFAP5;ITGB3;GAS1
KEGG
kegg focal adhesion	0.00108168	0.00108168	PARVA;LAMC1;ITGB3
GO_BP
go substrate adhesion dependent cell spreading	6.75388e-06	0.000439002	ITGB3;LAMC1;PARVA
go platelet degranulation	0.000169334	0.00550334	TIMP3;ITGB3;F13A1
go cell substrate adhesion	0.000593997	0.00757639	ITGB3;PARVA;LAMC1
go growth	0.000699359	0.00757639	GAS1;TIMP3;EMP1;ITGB3
go biological adhesion	0.000461834	0.00757639	PARVA;LAMC1;ITGB3;ODZ3;NUAK1;TGFB1I1
go tissue development	0.000562672	0.00757639	TIMP3;LAMC1;ZFPM2;ITGB3;EMP1;NEXN;TGFB1I1
go wound healing	0.00121346	0.00788748	ZFPM2;TIMP3;F13A1;ITGB3
go heart development	0.00118475	0.00788748	PARVA;PAM;NEXN;ZFPM2
go cardiovascular system development	0.00103343	0.00788748	ZFPM2;PAM;ITGB3;PARVA;NEXN
go circulatory system development	0.00103343	0.00788748	ZFPM2;PARVA;PAM;ITGB3;NEXN
go regulation of body fluid levels	0.00160903	0.00822305	F13A1;PAM;ITGB3;ZFPM2
go cell morphogenesis involved in differentiation	0.00164461	0.00822305	LAMC1;PRELP;PARVA;ITGB3
go regulated exocytosis	0.0014644	0.00822305	F13A1;ITGB3;TIMP3
go response to wounding	0.00233706	0.0108506	F13A1;ZFPM2;TIMP3;ITGB3
go secretion	0.00267341	0.0115848	F13A1;TIMP3;ITGB3;PAM
go exocytosis	0.00353316	0.0135091	TIMP3;ITGB3;F13A1
go extracellular structure organization	0.00350016	0.0135091	LAMC1;ITGB3;MFAP5
go hemostasis	0.00380406	0.0137369	ITGB3;F13A1;ZFPM2
go blood vessel morphogenesis	0.00601219	0.020568	ZFPM2;ITGB3;PARVA
go organ morphogenesis	0.0099967	0.0324893	ZFPM2;ODZ3;PAM;PARVA
go secretion by cell	0.0125267	0.0337895	TIMP3;ITGB3;F13A1
go single organism cell adhesion	0.0110884	0.0337895	LAMC1;ITGB3;PARVA
go vasculature development	0.0120359	0.0337895	PARVA;ITGB3;ZFPM2
go cellular component morphogenesis	0.0116366	0.0337895	PRELP;LAMC1;ITGB3;PARVA
go cell development	0.012996	0.0337895	PARVA;LAMC1;NEXN;ITGB3;PRELP
go response to steroid hormone	0.0137668	0.0344169	PAM;TGFB1I1;TIMP3
go tissue morphogenesis	0.0168711	0.0406156	ITGB3;ZFPM2;TGFB1I1
CGP: chemical and genetic perturbations
schuetz breast cancer ductal invasive up	5.67458e-13	3.85871e-11	NUAK1;GAS1;EMP1;PARVA;MFAP5;TGFB1I1;PAM;TIMP3;LAMC1;ZFPM2
liu prostate cancer dn	5.88567e-06	0.000130201	PRELP;NEXN;ZBTB47;JAZF1;TGFB1I1;TIMP3
kaab heart atrium vs ventricle up	4.54205e-06	0.000130201	PAM;PRELP;TGFB1I1;GAS1;TIMP3
wang smarce1 targets up	7.6589e-06	0.000130201	ITGB3;PARVA;NAP1L3;NEXN;MFAP5
papaspyridonos unstable aterosclerotic plaque dn	1.16191e-05	0.00015802	DSEL;PRELP;PAM
vecchi gastric cancer advanced vs early up	2.64709e-05	0.000300003	NUAK1;GAS1;PRELP;TIMP3
liu smarca4 targets	3.34798e-05	0.000325232	MFAP5;PARVA;ZFPM2
anastassiou cancer mesenchymal transition signature	3.86804e-05	0.000328783	TIMP3;NUAK1;MFAP5
ren alveolar rhabdomyosarcoma dn	5.04089e-05	0.000380867	PARVA;EMP1;TGFB1I1;PAM;LAMC1
card mir302a targets	6.22304e-05	0.000423167	ZFPM2;JAZF1;ZFHX4
verhaak aml with npm1 mutated dn	0.000100649	0.000607404	TGFB1I1;PAM;EMP1;LAMC1
zhu cmv 24 hr dn	0.000107189	0.000607404	LAMC1;TIMP3;GAS1
sabates colorectal adenoma dn	0.000174389	0.000912188	NAP1L3;MFAP5;F13A1;DSEL
laiho colorectal cancer serrated up	0.000199565	0.000969317	LAMC1;PAM;EMP1
senese hdac2 targets dn	0.000270092	0.00112104	NEXN;TIMP3;MFAP5
kinsey targets of ewsr1 flii fusion dn	0.000294907	0.00112104	DSEL;NUAK1;PARVA;LAMC1
zhu cmv all dn	0.000296747	0.00112104	LAMC1;TIMP3;GAS1
pasini suz12 targets dn	0.000274348	0.00112104	TGFB1I1;ODZ3;PARVA;NUAK1
gozgit esr1 targets up	0.000403277	0.00137114	GAS1;PARVA;LAMC1
chiaradonna neoplastic transformation kras dn	0.000403277	0.00137114	TIMP3;GAS1;MFAP5
nuytten ezh2 targets up	0.000461834	0.00142749	PAM;ZFHX4;ZBTB47;NUAK1;NEXN;JAZF1
browne hcmv infection 24hr dn	0.000446555	0.00142749	TIMP3;PARVA;LAMC1
browne hcmv infection 6hr dn	0.000541836	0.00160195	GAS1;ITGB3;NAP1L3
bertucci medullary vs ductal breast cancer dn	0.000615729	0.00167478	TGFB1I1;TIMP3;PARVA
kim wt1 targets 8hr up	0.000604801	0.00167478	EMP1;TIMP3;TGFB1I1
wong adult tissue stem module	0.00068076	0.00178045	TIMP3;EMP1;ODZ3;NAP1L3;LAMC1
davicioni molecular arms vs erms dn	0.00076947	0.00193792	PARVA;ZFHX4;NUAK1
gaussmann mll af4 fusion targets f up	0.00087521	0.00212551	NUAK1;MFAP5;GAS1
wamunyokoli ovarian cancer lmp dn	0.00097497	0.00220993	ZFPM2;GAS1;TIMP3
yagi aml fab markers	0.000960298	0.00220993	ITGB3;TIMP3;NAP1L3
charafe breast cancer luminal vs mesenchymal dn	0.00109251	0.00232159	PARVA;LAMC1;TGFB1I1;NEXN
plasari tgfb1 targets 10hr up	0.00106601	0.00232159	TIMP3;ITGB3;NUAK1
piccaluga angioimmunoblastic lymphoma up	0.00117883	0.00242911	NEXN;LAMC1;PARVA
lim mammary stem cell up	0.00139611	0.00279222	TGFB1I1;TIMP3;ODZ3;LAMC1
senese hdac1 and hdac2 targets dn	0.00148356	0.00283877	TIMP3;NEXN;MFAP5
jaatinen hematopoietic stem cell dn	0.00150288	0.00283877	F13A1;NEXN;JAZF1
west adrenocortical tumor dn	0.00204521	0.00375876	PRELP;GAS1;PARVA;MFAP5
davicioni targets of pax foxo1 fusions up	0.00220717	0.00384841	GAS1;TGFB1I1;EMP1
dang regulated by myc dn	0.00215812	0.00384841	GAS1;PAM;LAMC1
boquest stem cell up	0.00230736	0.00392251	MFAP5;PRELP;GAS1
acevedo fgfr1 targets in prostate cancer model dn	0.00353316	0.00585987	TGFB1I1;GAS1;PRELP
jaatinen hematopoietic stem cell up	0.00370103	0.00599214	EMP1;NAP1L3;PAM
johnstone parvb targets 2 dn	0.0041969	0.00663695	EMP1;PARVA;DSEL
iwanaga carcinogenesis by kras pten dn	0.00522148	0.00806956	GAS1;ZFHX4;TGFB1I1
vecchi gastric cancer early dn	0.00539136	0.00814694	F13A1;MFAP5;GAS1
blalock alzheimers disease up	0.00570579	0.00843464	LAMC1;EMP1;TGFB1I1;PRELP;GAS1;ZFHX4
yoshimura mapk8 targets dn	0.00583061	0.00843578	EMP1;F13A1;TIMP3
delacroix rarg bound mef	0.00596648	0.00845252	EMP1;TIMP3;LAMC1
chyla cbfa2t3 targets up	0.00672341	0.00933044	PAM;F13A1;EMP1
hatada methylated in lung cancer up	0.00697121	0.00948085	ZBTB47;PAM;TGFB1I1
acevedo methylated in liver cancer dn	0.0089675	0.0119567	F13A1;MFAP5;PRELP;ZFPM2
schaeffer prostate development 48hr dn	0.00915125	0.011967	TGFB1I1;GAS1;NUAK1
baelde diabetic nephropathy dn	0.00950909	0.0119817	ITGB3;GAS1;PAM
sweet lung cancer kras dn	0.00956952	0.0119817	TIMP3;MFAP5;PAM
rome insulin targets in muscle up	0.00969106	0.0119817	TIMP3;PAM;NEXN
charafe breast cancer luminal vs basal dn	0.0103759	0.0125993	EMP1;LAMC1;GAS1
rodwell aging kidney up	0.0119667	0.0142761	JAZF1;NUAK1;PAM
senese hdac3 targets up	0.0132479	0.015532	TIMP3;ITGB3;EMP1
martinez tp53 targets dn	0.0210992	0.0239124	PRELP;TIMP3;GAS1
martinez rb1 and tp53 targets dn	0.0208132	0.0239124	TIMP3;PRELP;GAS1
graessmann apoptosis by doxorubicin dn	0.0293744	0.0322171	LAMC1;PRELP;EMP1;NAP1L3;TIMP3
martinez rb1 targets up	0.0293053	0.0322171	PRELP;TIMP3;MFAP5
krieg hypoxia not via kdm3a	0.0375416	0.0405211	NEXN;PAM;NUAK1
lee bmp2 targets up	0.038731	0.0411517	PRELP;TGFB1I1;PAM
fortschegger phf8 targets dn	0.0415824	0.0435016	TIMP3;EMP1;ZBTB47
onken uveal melanoma up	0.0425564	0.043846	PAM;LAMC1;EMP1

## Sheet: basal-like
MSigDB_annotation	phyper_p_value	fdr	gene_annotated_in_geneset
Hallmark
hallmark epithelial mesenchymal transition	1.09878e-06	5.49392e-06	FBN1;DAB2;HTRA1;DCN;LRP1;CDH6;CXCL12
hallmark uv response dn	0.0069574	0.0115957	NR3C1;SYNE1;DAB2
hallmark coagulation	0.00630787	0.0115957	FBN1;HTRA1;LRP1
hallmark estrogen response early	0.0165111	0.017183	PGR;CXCL12;IL6ST
hallmark estrogen response late	0.017183	0.017183	PGR;CXCL12;IL6ST
KEGG
kegg cytokine cytokine receptor interaction	0.00576024	0.0115205	CXCL12;KDR;IL1R1;IL6ST
kegg focal adhesion	0.0167334	0.0167334	PDGFD;KDR;ITGA1
GO_BP
go positive regulation of response to external stimulus	0.000143509	0.0106222	DCN;CXCL12;KDR;TLR4;IL6ST;PDGFD
go regulation of response to external stimulus	0.000154958	0.0106222	IL1R1;KDR;DCN;PRKG1;PDGFD;IL6ST;CXCL12;VPS13C;HTRA1;TLR4
go negative regulation of response to stimulus	0.000205259	0.0106222	CXCL12;LRP1;VPS13C;DAB2;IL6ST;C5orf41;DCN;PRKG1;TLR4;HTRA1;FBN1;ITGA1
go extracellular structure organization	0.000157284	0.0106222	ITGA1;SMOC2;KDR;DCN;FBN1;HTRA1
go negative regulation of cell communication	0.000273376	0.0113178	DCN;DAB2;VPS13C;LRP1;CXCL12;C5orf41;IL6ST;FBN1;HTRA1;TLR4;ITGA1
go response to transforming growth factor beta	0.000636017	0.0190407	IL1R1;FBN1;PDGFD;CDH5
go positive regulation of phosphatidylinositol 3 kinase signaling	0.000643888	0.0190407	PDGFD;KDR;DCN
go extracellular matrix disassembly	0.00107849	0.0279059	FBN1;HTRA1;DCN
go regulation of multicellular organismal development	0.00136404	0.031373	TLR4;CDH5;PDGFD;OGN;PRICKLE2;KDR;DAB2;MITF;CXCL12;LRP1;IL6ST;DCN
go regulation of transforming growth factor beta receptor signaling pathway	0.00234717	0.0441694	HTRA1;FBN1;DAB2
go regulation of cellular response to transforming growth factor beta stimulus	0.00234717	0.0441694	FBN1;DAB2;HTRA1
CGP: chemical and genetic perturbations
wamunyokoli ovarian cancer lmp dn	2.17725e-09	2.10598e-07	DOCK11;HTRA1;OLFML1;PDGFD;BNC2;DCN;KDR;DAB2;FBXL7
wong endmetrium cancer dn	2.21682e-09	2.10598e-07	TCEAL7;CXCL12;ADAM33;FBN1;TSHZ3;OGN;DCN
schuetz breast cancer ductal invasive up	2.80645e-08	1.41809e-06	IL1R1;DAB2;FBN1;KDR;DCN;OLFML1;GIMAP6;FGL2;HTRA1;SAMD4A
boquest stem cell up	2.98545e-08	1.41809e-06	OLFML1;FBN1;CXCL12;OGN;DCN;LRP1;PDGFD;HTRA1;MITF
piccaluga angioimmunoblastic lymphoma up	7.61891e-08	2.89519e-06	SMOC2;CDH5;CXCL12;FBN1;DAB2;EMCN;FAM198B;TLR4
smid breast cancer basal dn	2.29794e-07	7.2768e-06	CXCL12;IL6ST;PGR;MAN1A1;DCN;PDGFD;C6orf97;FBXL7;OGN;SNED1;FAM198B;EMCN
meissner brain hcp with h3k4me3 and h3k27me3	5.9797e-07	1.62306e-05	CXCL12;KDR;SNED1;SMOC2;ANTXR2;PRKG1;DAB2;HTRA1;BNC2;PDGFD;FBXL7;PRDM8;NFATC2;PDE1B
wamunyokoli ovarian cancer grades 1 2 dn	7.7269e-07	1.83514e-05	KDR;DAB2;DOCK11;IL1R1;PDGFD
cui tcf21 targets 2 dn	1.53419e-06	3.23885e-05	GIMAP6;GIMAP8;HTRA1;SAMD4A;PRKG1;CDH5;C1QTNF7;MAN1A1;TLR4;FAM63B;EMCN;IL6ST
sweet lung cancer kras dn	2.19734e-06	4.17494e-05	OGN;DCN;ANTXR2;FGL2;IL6ST;CDH5;CXCL12;EMCN;KDR
plasari tgfb1 targets 10hr dn	4.13813e-06	7.14768e-05	OGN;MAN1A1;FBXL7;FAM26E;DAB2;IL6ST;PRICKLE2
li wilms tumor vs fetal kidney 1 up	9.27099e-06	0.000146791	NR3C1;CDH5;IL1R1;MITF;KDR;DAB2
chang core serum response dn	1.94057e-05	0.000283621	C5orf41;IL1R1;MAN1A1;FAM198B;DAB2;IL6ST
cairo hepatoblastoma classes dn	2.10641e-05	0.00028587	HTRA1;IL1R1;SNED1;IL6ST;DCN;EMCN
smid breast cancer normal like up	2.94268e-05	0.00037274	CCDC69;GIMAP6;CXCL12;DCN;PDGFD;IL1R1;EMCN;SYNE1
georgantas hsc markers	3.51326e-05	0.0004172	GIMAP6;IL6ST;FAM198B;PDGFD
delys thyroid cancer dn	3.79516e-05	0.000424165	SYNE1;FGL2;EMCN;OGN;CXCL12;DCN
senese hdac3 targets up	4.6977e-05	0.00046977	IL6ST;CEP120;TLR4;MAN1A1;FAM198B;HTRA1;C5orf41;ANTXR2
chicas rb1 targets growing	4.48271e-05	0.00046977	BNC2;PDGFD;DCN;CDH6;CXCL12;FAM198B
bonome ovarian cancer survival suboptimal debulking	5.57882e-05	0.000529988	VPS13C;DCN;PDGFD;IL6ST;KDR;CCDC69;PJA2;SYNE1
onder cdh1 targets 2 up	6.43252e-05	0.00058199	DAB2;DCN;MITF;SYNE1;FBN1;SNED1
kim glis2 targets up	8.05981e-05	0.000696075	DCN;FBN1;OGN;CXCL12
schlesinger methylated de novo in cancer	9.24189e-05	0.00076346	PRKG1;CXCL12;FBN1;PGR
sana tnf signaling dn	9.6625e-05	0.000764948	GIMAP6;KDR;FAM198B;EMCN
thum systolic heart failure up	0.000112577	0.000825509	FAM198B;C5orf41;MAN1A1;NFATC2;TLR4;CXCL12;FAM63B
chicas rb1 targets confluent	0.000112964	0.000825509	DCN;FBN1;PDGFD;CXCL12;DAB2;FAM63B;CDH6;FAM198B
wong adult tissue stem module	0.000118363	0.000832925	IL1R1;CXCL12;MITF;SMOC2;HTRA1;DAB2;MAN1A1;ANTXR2;C5orf41
chandran metastasis dn	0.000146185	0.000991967	SMOC2;OGN;FGL2;PRICKLE2;ANTXR2;TSHZ3
fulcher inflammatory response lectin vs lps dn	0.00018207	0.00119287	FGL2;MS4A7;TLR4;NR3C1;C5orf41;DOCK11;SAMD4A
kokkinakis methionine deprivation 96hr up	0.000280439	0.00177611	IL6ST;PDGFD;IL1R1;DCN
verhaak glioblastoma mesenchymal	0.000300013	0.00183879	BNC2;IL1R1;DAB2;MAN1A1;TLR4
miyagawa targets of ewsr1 ets fusions dn	0.000313008	0.00184847	PRICKLE2;DAB2;IL1R1;NR3C1;FAM198B
lim mammary stem cell up	0.000321051	0.00184847	ITGA1;TSHZ3;HTRA1;PRICKLE2;LRP1;FGL2;IL6ST
kang gist with pdgfra up	0.00034148	0.00185375	KDR;PDE1B;GIMAP6
sasai resistance to neoplastic transfromation	0.00034148	0.00185375	IL6ST;CXCL12;FBN1
stearman lung cancer early vs late up	0.000361565	0.00190826	ANTXR2;KDR;OGN;HTRA1
ingram shh targets up	0.000384216	0.001973	SMOC2;NR3C1;DCN;FBN1
zhu cmv all dn	0.000395914	0.00197957	NR3C1;MITF;IL6ST;CXCL12
west adrenocortical tumor dn	0.000598302	0.00291481	DCN;CXCL12;CDH6;OLFML1;LRP1;PDGFD;OGN
gozgit esr1 targets dn	0.000729855	0.00335268	CXCL12;MAN1A1;KDR;FAM198B;MITF;C6orf97;PGR;PRICKLE2
iglesias e2f targets up	0.000741118	0.00335268	DCN;CDH5;DAB2;OGN
pedrioli mir31 targets dn	0.000730752	0.00335268	CHD9;FGL2;PDGFD;HSPA12B;CXCL12;CEP120
landis breast cancer progression dn	0.00091774	0.00405513	CXCL12;HTRA1;MAN1A1
schaeffer prostate development 48hr dn	0.000989154	0.00408564	PDE1B;DAB2;MS4A7;IL1R1;C1QTNF7;FBXL7
jechlinger epithelial to mesenchymal transition up	0.000956391	0.00408564	HTRA1;DCN;DAB2
wang mll targets	0.000988853	0.00408564	FAM26E;FBXL7;SMOC2;SNED1;DAB2
vart kshv infection angiogenic markers up	0.00103324	0.00417693	IL6ST;PDGFD;CXCL12;KDR
yao temporal response to progesterone cluster 16	0.00116511	0.00461191	SMOC2;FBN1;DAB2
schaeffer prostate development 6hr up	0.00125895	0.00488165	HTRA1;DOCK11;OGN;MS4A7
charafe breast cancer luminal vs mesenchymal dn	0.00138964	0.00511738	ANTXR2;BNC2;NR3C1;DAB2;HTRA1;FBN1
mahajan response to il1a up	0.00140055	0.00511738	KDR;ITGA1;IL6ST
riggi ewing sarcoma progenitor dn	0.00136956	0.00511738	BNC2;DCN;CXCL12;IL1R1
dacosta uv response via ercc3 common dn	0.00158759	0.00569135	SAMD4A;NR3C1;CXCL12;CHD9;FBXL7;PJA2
rodwell aging kidney up	0.00164028	0.00577135	FBN1;MS4A7;DOCK11;FAM198B;ANTXR2;CDH6
gaussmann mll af4 fusion targets a up	0.00174195	0.0059102	CXCL12;NR3C1;HTRA1;SMOC2
dacosta uv response via ercc3 dn	0.00173495	0.0059102	NR3C1;IL1R1;MITF;CHD9;SAMD4A;PJA2;CXCL12;FBXL7
zhu cmv 24 hr dn	0.00189547	0.00620929	NR3C1;CXCL12;MITF
dutertre estradiol response 6hr dn	0.00189547	0.00620929	IL1R1;NR3C1;C5orf41
dutertre estradiol response 24hr dn	0.00233538	0.00752073	IL1R1;DAB2;DOCK11;C5orf41;SAMD4A;FBN1
boquest stem cell dn	0.00277986	0.0088029	GIMAP6;KDR;EMCN;CDH5
izadpanah stem cell adipose vs bone dn	0.00309986	0.00965532	DAB2;DOCK11;FBN1
kyng dna damage up	0.00316941	0.00971272	MITF;DAB2;IL1R1;LRP1
wang hcp prostate cancer	0.00335131	0.0101071	NR3C1;HTRA1;CCDC69
lee bmp2 targets up	0.00355801	0.0105628	HSPA12B;FGL2;CXCL12;LRP1;C5orf41;HTRA1;MAN1A1
chebotaev gr targets dn	0.00398566	0.0114739	CXCL12;FAM26E;SYNE1
tarte plasma cell vs plasmablast up	0.00398197	0.0114739	CXCL12;LRP1;FBN1;MITF;DAB2
berenjeno transformed by rhoa dn	0.00406979	0.0115412	DCN;IL6ST;SMOC2;CXCL12;OGN
rodrigues thyroid carcinoma poorly differentiated dn	0.00424544	0.0118623	PRICKLE2;CXCL12;FBN1;SNED1;VPS13C;CHD9;PDGFD
mikkelsen mef lcp with h3k4me3	0.00479465	0.0132027	TLR4;OGN;OLFML1
kokkinakis methionine deprivation 48hr up	0.00490222	0.013306	DCN;IL6ST;IL1R1
martinez rb1 and tp53 targets up	0.00520341	0.0139246	FGL2;CXCL12;SMOC2;CDH5;IL6ST;NR3C1
tseng irs1 targets dn	0.00581553	0.0151363	IL6ST;DAB2;IL1R1
mikkelsen es icp with h3k4me3 and h3k27me3	0.00581553	0.0151363	ADAM33;HSPA12B;FGL2
martinez response to trabectedin dn	0.00591417	0.015185	FBXL7;SYNE1;PJA2;SAMD4A
lee neural crest stem cell up	0.00736552	0.0184138	CDH6;DCN;MITF
browne hcmv infection 24hr dn	0.00736552	0.0184138	OLFML1;PRKG1;FBN1
landis erbb2 breast tumors 324 dn	0.00764534	0.0188651	HTRA1;CXCL12;MAN1A1
horiuchi wtap targets up	0.00788555	0.0192084	FBN1;NR3C1;EMCN;IL1R1
ruiz tnc targets up	0.00807676	0.0194251	IL1R1;CXCL12;MAN1A1
liu prostate cancer dn	0.00861565	0.0197226	PGR;FBN1;PDGFD;ADAM33;PRICKLE2
ning chronic obstructive pulmonary disease up	0.00852231	0.0197226	IL1R1;CDH5;DCN
creighton endocrine therapy resistance 5	0.00861565	0.0197226	DOCK11;PRICKLE2;SAMD4A;IL1R1;FAM198B
durand stroma s up	0.00846298	0.0197226	IL1R1;PDE1B;CXCL12;SMOC2
ray tumorigenesis by erbb2 cdc25a dn	0.00882723	0.0199664	SMOC2;FAM63B;CXCL12
kim wt1 targets 12hr up	0.00929654	0.0207805	PJA2;DAB2;HTRA1
brown myeloid cell development up	0.00945617	0.0208915	DAB2;EMCN;ANTXR2
kim wt1 targets 8hr up	0.00978023	0.0211164	DAB2;IL6ST;SYNE1
servitja islet hnf1a targets up	0.00978023	0.0211164	CXCL12;FBN1;HTRA1
torchia targets of ewsr1 fli1 fusion dn	0.0104729	0.022358	PDGFD;CCDC69;GIMAP6;NR3C1
katsanou elavl1 targets up	0.0106186	0.022417	EMCN;CXCL12;FBXL7
dutertre estradiol response 24hr up	0.0108162	0.0225833	PGR;CXCL12;NFATC2;MAN1A1
vecchi gastric cancer advanced vs early up	0.0113184	0.023375	DAB2;FBN1;CDH6
verhaak aml with npm1 mutated up	0.0131828	0.0269326	PDGFD;FGL2;TLR4
zheng foxp3 targets in thymus up	0.0147935	0.0299017	CHD9;NR3C1;MAN1A1
flechner biopsy kidney transplant rejected vs ok dn	0.0154158	0.0308316	PJA2;CCDC69;DAB2;HTRA1;KDR
hollmann apoptosis via cd40 up	0.0158544	0.0313785	NR3C1;PDGFD;SYNE1
takeda targets of nup98 hoxa9 fusion 8d dn	0.0167334	0.0327767	DAB2;HTRA1;FAM198B
basaki ybx1 targets dn	0.0176405	0.0342009	SMOC2;IL6ST;BNC2;HTRA1
massarweh tamoxifen resistance up	0.0182687	0.0350612	FAM198B;SAMD4A;DOCK11;PRICKLE2;IL1R1
hatada methylated in lung cancer up	0.0202848	0.0377854	CXCL12;PRDM8;GIMAP8;CXorf36
monnier postradiation tumor escape up	0.0202848	0.0377854	BNC2;CDH5;SAMD4A;MAN1A1
wierenga stat5a targets up	0.0202701	0.0377854	DAB2;ANTXR2;PRDM8
rodwell aging kidney no blood up	0.0205194	0.0378514	ANTXR2;CDH6;FBN1
martinez tp53 targets up	0.021734	0.0397064	NR3C1;IL6ST;CXCL12;SMOC2;FGL2
lindgren bladder cancer cluster 3 dn	0.0220511	0.039902	SAMD4A;CHD9;FGL2
ren alveolar rhabdomyosarcoma dn	0.0246905	0.0442565	LRP1;FBN1;DAB2;HTRA1
kondo ezh2 targets	0.0255796	0.0447562	SAMD4A;VPS13C;ANTXR2
rutella response to hgf up	0.0256759	0.0447562	MITF;IL1R1;IL6ST;DAB2
hoshida liver cancer subclass s1	0.0255796	0.0447562	FGL2;DAB2;FBN1
winter hypoxia metagene	0.0270132	0.0466592	LRP1;NR3C1;KDR
benporath es with h3k27me3	0.0278839	0.0468844	FBN1;CDH6;PDE1B;SMOC2;PGR;SYNE1;PRKG1
bochkis foxa2 targets	0.0275092	0.0468844	LRP1;FGL2;FAM63B;IL6ST
johnstone parvb targets 3 up	0.0277176	0.0468844	LRP1;HTRA1;TLR4;CCDC69
boquest stem cell cultured vs fresh up	0.0281373	0.0468956	MITF;FGL2;DCN;MAN1A1
ivanova hematopoiesis stem cell	0.0290915	0.0480642	PRKG1;NFATC2;EMCN
han satb1 targets dn	0.0294194	0.048187	MITF;VPS13C;CDH6;NR3C1
